# Supplementary material for: Population Structure and Selection Signatures of Domestication in Geese
Source: Biology (Basel). 2023 Mar 31;12(4):532. doi: 10.3390/biology12040532 (PMC10136318; doi:10.3390/biology12040532)
Supplement: Supplementary file 1 [file biology-12-00532-s001.zip]

Archive with 17 entries (16 files):
- biology-2192236-supplementary/
- biology-2192236-supplementary/10. FS1.pdf
- biology-2192236-supplementary/11.FS2.pdf
- biology-2192236-supplementary/Table S1.pdf
- biology-2192236-supplementary/Table S10.xlsx
- biology-2192236-supplementary/Table S11.xlsx
- biology-2192236-supplementary/Table S12.xlsx
- biology-2192236-supplementary/Table S13.xlsx
- biology-2192236-supplementary/Table S14.xlsx
- biology-2192236-supplementary/Table S2.pdf
- biology-2192236-supplementary/Table S3.xlsx
- biology-2192236-supplementary/Table S4.xlsx
- biology-2192236-supplementary/Table S5.xlsx
- biology-2192236-supplementary/Table S6.xlsx
- biology-2192236-supplementary/Table S7.xlsx
- biology-2192236-supplementary/Table S8.pdf
- biology-2192236-supplementary/Table S9.xlsx
