# Supplementary material for: Population Structure and Selection Signatures of Domestication in Geese
Source: Biology (Basel). 2023 Mar 31;12(4):532. doi: 10.3390/biology12040532 (PMC10136318; doi:10.3390/biology12040532)
Supplement: Supplementary file 1 [file biology-12-00532-s001.zip › biology-2192236-supplementary/Table S10.xlsx]

## Sheet: Sheet2
Table S10. SNPs with significant differences in allele frequency between populations.
Position	Allele	Non-knob popultions (Freq)	Knob populations (Freq)	Chi2	Fisher's p value
4,790,267	A	0.921	0.167	19.824	8.68e-006
	C	0.079	0.833
4,792,818	A	0.889	0.000	26.074	3.41e-007
	G	0.111	1.000
4,792,846	A	0.971	0.500	13.675	0.000220
	G	0.029	0.500
4,793,508	G	0.933	0.000	25.200	5.35e-007
	T	0.067	1.000
4,793,646	C	0.094	1.000	22.958	1.70e-006
	T	0.906	0.000
4,796,205	A	0.000	0.667	25.185	5.39e-007
	G	1.000	0.333
4,796,263	A	0.921	0.400	14.109	0.0002
	G	0.079	0.600
4,796,324	C	0.056	0.800	25.493	4.60e-007
	T	0.944	0.200
4,796,331	C	0.056	0.700	20.653	5.63e-006
	T	0.944	0.300
4,796,340	A	0.062	0.750	18.906	1.40e-005
	T	0.938	0.250
4,800,256	A	0.067	0.700	17.252	3.33e-005
	G	0.933	0.300
4,800,958	C	0.917	0.000	29.333	6.38e-008
	T	0.083	1.000
4,806,051	A	0.000	0.833	30.707	3.15e-008
	T	1.000	0.167
4,807,234	C	1.000	0.333	18.462	1.77e-005
	T	0.000	0.667
4,809,492	A	0.000	0.625	22.857	1.80e-006
	G	1.000	0.375
