# Supplementary material for: Population Structure and Selection Signatures of Domestication in Geese
Source: Biology (Basel). 2023 Mar 31;12(4):532. doi: 10.3390/biology12040532 (PMC10136318; doi:10.3390/biology12040532)
Supplement: Supplementary file 1 [file biology-12-00532-s001.zip › biology-2192236-supplementary/Table S11.xlsx]

## Sheet: Target_sweed.gene.stat
Table S11. Candidate regions associated with broodiness behavior in the Chinese group.
Scaffold	Start (bp)	End (bp)	Gene name	θπ broodiness/θπ non-broodiness	FST
NW_013185662.1	9880001	9920001	CSMD1	2.04827	0.484521
NW_013185662.1	9870001	9910001	CSMD1	1.98055	0.471283
NW_013185677.1	6050001	6090001	TRRAP	1.5992	0.463197
NW_013185915.1	700001	740001	LOC106047492;LOC106047489;VAMP7	2.74918	0.458888
NW_013185915.1	690001	730001	LOC106047489;VAMP7	1.85017	0.455885
NW_013185915.1	710001	750001	LOC106047492;LOC106047489;VAMP7;LOC106047519	4.12934	0.454086
NW_013185662.1	9900001	9940001	CSMD1	1.88413	0.446092
NW_013185833.1	720001	760001	LRCH3	1.80213	0.44305
NW_013185662.1	9910001	9950001	CSMD1	1.67218	0.436514
NW_013185662.1	9890001	9930001	CSMD1	2.12702	0.434419
NW_013185661.1	11970001	12010001	DNAJC1	6.7224	0.431714
NW_013185915.1	720001	760001	LOC106047492;VAMP7;LOC106047519	3.63252	0.430861
NW_013185833.1	710001	750001	LRCH3	2.0734	0.420642
NW_013185731.1	290001	330001	THSD7B	4.43737	0.413603
NW_013185771.1	2590001	2630001	LOC106042166	4.18639	0.411536
NW_013185837.1	280001	320001	CPAMD8	1.5971	0.406593
NW_013185661.1	12030001	12070001	DNAJC1;MLLT10	2.86895	0.406391
NW_013185707.1	460001	500001	CXADR	3.19775	0.40439
NW_013185661.1	12010001	12050001	DNAJC1;MLLT10	3.54851	0.402319
NW_013185661.1	12020001	12060001	DNAJC1;MLLT10	3.17662	0.40093
NW_013185716.1	310001	350001	CLIC4	3.44833	0.399715
NW_013185833.1	730001	770001	LRCH3	1.79553	0.399372
NW_013185656.1	12610001	12650001	GJA8	1.8593	0.397375
NW_013185771.1	2580001	2620001	LOC106042166	3.57168	0.395952
NW_013185740.1	1780001	1820001	LOC106040090;RAB43	1.81794	0.393105
NW_013185833.1	740001	780001	FYTTD1;LRCH3	1.76222	0.393006
NW_013185682.1	6230001	6270001	MRAS	1.62235	0.390112
NW_013185661.1	11980001	12020001	DNAJC1	5.23432	0.389333
NW_013185731.1	280001	320001	LOC106039326;THSD7B	3.86973	0.387257
NW_013185684.1	520001	560001	TWIST2	7.64654	0.381814
NW_013185837.1	270001	310001	HAUS8;CPAMD8	1.94312	0.380099
NW_013185716.1	320001	360001	CLIC4	2.95235	0.379244
NW_013185656.1	12630001	12670001	PDZK1;GJA8;GPR89B	1.96932	0.377643
NW_013185682.1	2830001	2870001	CCDC170;ESR1	1.40684	0.376201
NW_013185656.1	12600001	12640001	GJA5;GJA8	1.79275	0.373822
NW_013185716.1	300001	340001	CLIC4	4.06651	0.373796
NW_013185654.1	3330001	3370001	PLCE1	1.69436	0.372883
NW_013185915.1	730001	770001	LOC106047492;VAMP7;LOC106047519	3.49269	0.372732
NW_013185654.1	3380001	3420001	NOC3L;TBC1D12	1.54671	0.372678
NW_013185716.1	290001	330001	RUNX3	4.58973	0.371655
NW_013185654.1	15860001	15900001	GRID1	2.80857	0.371626
NW_013185740.1	1860001	1900001	EFCC1;KIAA1257	2.04475	0.370013
NW_013185722.1	470001	510001	LOC106038521;SLC16A2	6.20178	0.368301
NW_013185771.1	2570001	2610001	LOC106042166	2.75634	0.363836
NW_013185722.1	460001	500001	LOC106038521	4.56677	0.363772
NW_013185661.1	12000001	12040001	DNAJC1	4.45676	0.363469
NW_013185733.1	2780001	2820001	PARK2	1.49265	0.362184
NW_013185778.1	1390001	1430001	ANKRD50	1.83945	0.361779
NW_013185778.1	1400001	1440001	ANKRD50	1.83945	0.361779
NW_013185833.1	750001	790001	FYTTD1;LRCH3	1.65047	0.361342
NW_013185898.1	240001	280001	IGHMBP2;MRPL21	1.70678	0.360216
NW_013185656.1	12620001	12660001	GJA8;GPR89B	2.08293	0.356463
NW_013185654.1	11930001	11970001	DNAJC12;SIRT1;HERC4	1.45421	0.355095
NW_013185898.1	230001	270001	IGHMBP2;MRPL21	1.91304	0.354094
NW_013185833.1	700001	740001	IQCG;LRCH3	2.76766	0.351055
NW_013185690.1	5320001	5360001	EMC2	3.10951	0.350347
NW_013185684.1	510001	550001	TWIST2	3.58162	0.349842
NW_013185740.1	1790001	1830001	RAB43	1.81666	0.349823
NW_013185771.1	2560001	2600001	LOC106042166	2.36683	0.349383
NW_013185682.1	2820001	2860001	CCDC170;ESR1	2.04947	0.349065
NW_013185682.1	2890001	2930001	ESR1	1.83948	0.348918
NW_013185733.1	3490001	3530001	LOC106039500	2.22561	0.348728
NW_013185890.1	920001	960001	ARHGDIA;ALYREF;PCYT2;MAFG;SIRT7	1.62578	0.34852
NW_013185785.1	1650001	1690001	BOD1	3.75057	0.348498
NW_013185740.1	1830001	1870001	EFCC1;GP9;KIAA1257	1.80383	0.348329
NW_013185669.1	3210001	3250001	KDELC1;TEX30;BIVM;LOC106031825	1.44156	0.347321
NW_013185682.1	300001	340001	SHPRH	1.78611	0.346827
NW_013185682.1	2810001	2850001	CCDC170;ESR1	1.95163	0.346626
NW_013185785.1	1660001	1700001	BOD1	5.50227	0.346586
NW_013185778.1	1410001	1450001	ANKRD50	1.76287	0.346512
NW_013185731.1	270001	310001	LOC106039326;THSD7B	3.85342	0.346316
NW_013185914.1	180001	220001	LOC106047473;SMTN;INPP5J;P2RX2;POLE	4.12095	0.345603
NW_013185658.1	15580001	15620001	IMMP2L	1.61874	0.344534
NW_013185654.1	3370001	3410001	NOC3L;PLCE1;TBC1D12	2.02415	0.343495
NW_013185699.1	3520001	3560001	LOC106036185;COL4A4	1.99723	0.342597
NW_013185733.1	2390001	2430001	PARK2	2.46665	0.341989
NW_013185733.1	2380001	2420001	PARK2	2.46665	0.341989
NW_013185665.1	7540001	7580001	LOC106030955;DDX11	1.98689	0.340693
NW_013185707.1	430001	470001	CXADR	4.05334	0.339845
NW_013185684.1	530001	570001	TWIST2	3.39001	0.339369
NW_013185690.1	5310001	5350001	EMC2	3.1474	0.339359
NW_013185711.1	4570001	4610001	PLS3	2.11567	0.339071
NW_013185722.1	1280001	1320001	TRPC5	2.11392	0.338176
NW_013185654.1	3350001	3390001	NOC3L;PLCE1;TBC1D12	2.08946	0.33812
NW_013185654.1	11910001	11950001	SIRT1;HERC4	2.05854	0.338035
NW_013185916.1	420001	460001	MEI4	1.55232	0.337976
NW_013185740.1	1850001	1890001	EFCC1;KIAA1257	2.01956	0.337422
NW_013185661.1	12040001	12080001	MLLT10	2.11607	0.336882
NW_013185890.1	910001	950001	ARHGDIA;ALYREF;PCYT2;SIRT7;P4HB	1.7056	0.336304
NW_013185654.1	11890001	11930001	HERC4	1.45595	0.335375
NW_013185740.1	1840001	1880001	EFCC1;KIAA1257	1.75565	0.334362
NW_013185785.1	1670001	1710001	BOD1	5.96408	0.334289
NW_013185811.1	920001	960001	NR4A2	2.73691	0.331968
NW_013185682.1	2880001	2920001	ESR1	2.15227	0.331643
NW_013185837.1	290001	330001	CPAMD8	1.62114	0.326886
NW_013185661.1	11960001	12000001	DNAJC1	2.41299	0.326875
NW_013185660.1	2070001	2110001	CCDC14	1.97844	0.32655
NW_013185654.1	11860001	11900001	MYPN;PBLD;HERC4	1.51917	0.326169
NW_013185667.1	7080001	7120001	ESRRG	2.04554	0.325976
NW_013185660.1	4400001	4440001	IFIH1;KCNH7	1.98427	0.325744
NW_013185733.1	2540001	2580001	PARK2	1.70082	0.324765
NW_013185661.1	11990001	12030001	DNAJC1	4.35363	0.324499
NW_013185677.1	6470001	6510001	FAM20C	1.55552	0.324085
NW_013185654.1	3360001	3400001	NOC3L;PLCE1;TBC1D12	1.95149	0.323916
NW_013185740.1	1880001	1920001	EFCC1;KIAA1257	1.72478	0.323415
NW_013185798.1	640001	680001	MESDC2;MESDC1;CEMIP	1.54513	0.323319
NW_013185656.1	12640001	12680001	PDZK1;GJA8;GPR89B	1.90382	0.323264
NW_013185693.1	1500001	1540001	MAGI2	1.78685	0.323015
NW_013185692.1	180001	220001	PRKAR2A	8.8321	0.322479
NW_013185665.1	7530001	7570001	LOC106030955;DDX11	1.63672	0.322279
NW_013185740.1	1800001	1840001	RAB43;GP9	1.69493	0.321869
NW_013185707.1	440001	480001	CXADR	4.24869	0.321524
NW_013185654.1	3340001	3380001	NOC3L;PLCE1	2.24933	0.321142
NW_013185661.1	12100001	12140001	MLLT10	1.71071	0.321133
NW_013185914.1	190001	230001	INPP5J;P2RX2;POLE	4.15228	0.320624
NW_013185898.1	260001	300001	LOC106047082;LOC106047016;MRPL21	1.50701	0.320311
NW_013185778.1	1420001	1460001	ANKRD50	1.81181	0.318572
NW_013185660.1	4380001	4420001	IFIH1	2.81318	0.318141
NW_013185660.1	4370001	4410001	FAP;IFIH1	2.81318	0.318141
NW_013185733.1	3480001	3520001	LOC106039500	2.47183	0.317589
NW_013185666.1	5100001	5140001	RIMBP2	2.51247	0.315793
NW_013185733.1	2520001	2560001	PARK2	1.74959	0.314788
NW_013185837.1	260001	300001	HAUS8;CPAMD8;MYO9B	1.70728	0.314441
NW_013185707.1	5390001	5430001	RWDD2B;LTN1;USP16	2.58125	0.313755
NW_013185733.1	3740001	3780001	STX11	1.81371	0.313266
NW_013185898.1	250001	290001	LOC106047082;IGHMBP2;MRPL21	1.78441	0.31319
NW_013185677.1	3770001	3810001	LOC106033457	1.98186	0.312933
NW_013185724.1	1190001	1230001	CHCHD3	1.77532	0.312674
NW_013185682.1	4360001	4400001	SCAF8	2.12817	0.312219
NW_013185740.1	1870001	1910001	EFCC1;KIAA1257	1.8239	0.311731
NW_013185660.1	3700001	3740001	RBMS1	1.40681	0.311718
NW_013185914.1	280001	320001	AIFM3	5.02902	0.311705
NW_013185692.1	190001	230001	PRKAR2A	13.3151	0.310227
NW_013185654.1	3320001	3360001	PLCE1	2.28981	0.309845
NW_013185707.1	470001	510001	CXADR	2.49243	0.308764
NW_013185696.1	2860001	2900001	LARGE	1.99707	0.308598
NW_013185660.1	4390001	4430001	IFIH1	2.69954	0.308542
NW_013185660.1	4240001	4280001	DPP4;SLC4A10	2.60155	0.308214
NW_013185766.1	2870001	2910001	ADAMTS3	1.73822	0.308034
NW_013185761.1	2350001	2390001	MFSD9;SLC9A2	2.43404	0.307169
NW_013185684.1	3240001	3280001	SPAG16	1.60195	0.307092
NW_013185654.1	11900001	11940001	SIRT1;HERC4	1.67602	0.306782
NW_013185733.1	3750001	3790001	STX11	1.88017	0.306733
NW_013185716.1	280001	320001	RUNX3	5.49851	0.306686
NW_013185654.1	15850001	15890001	GRID1	2.31577	0.306147
NW_013185731.1	300001	340001	THSD7B	3.71298	0.305106
NW_013185733.1	2530001	2570001	PARK2	1.70931	0.303962
NW_013185660.1	2080001	2120001	CCDC14	2.02303	0.300366
NW_013185688.1	3740001	3780001	LACC1;CCDC122	1.81021	0.300321
NW_013185740.1	1810001	1850001	RAB43;GP9	1.72115	0.299669
NW_013185833.1	690001	730001	IQCG;LRCH3	2.84396	0.299355
NW_013185914.1	200001	240001	INPP5J;P2RX2;POLE	3.80841	0.298985
NW_013185677.1	4970001	5010001	LYRM1;DNAH3	2.83569	0.298978
NW_013185658.1	8880001	8920001	LOC106047275	1.52389	0.298654
NW_013185677.1	3780001	3820001	LOC106033457	1.84495	0.297827
NW_013185722.1	1270001	1310001	TRPC5	1.67996	0.297467
NW_013185677.1	6460001	6500001	LOC106033523	1.5208	0.29737
NW_013185756.1	1130001	1170001	BMPR1B	1.75594	0.296935
NW_013185654.1	11950001	11990001	DNAJC12;SIRT1	1.43214	0.295936
NW_013185658.1	8860001	8900001	LOC106045467;LOC106047275	1.47324	0.294936
NW_013185682.1	6220001	6260001	MRAS	1.56135	0.294928
NW_013185662.1	3250001	3290001	ADGRB3	2.04401	0.293635
NW_013185934.1	170001	210001	CRTC1;COMP	2.38597	0.293498
NW_013185675.1	4750001	4790001	FAF1	2.17594	0.293188
NW_013185718.1	3460001	3500001	PRR5	1.58402	0.292857
NW_013185675.1	4760001	4800001	FAF1	2.35753	0.29277
NW_013185655.1	20290001	20330001	TTC7B	3.03659	0.292643
NW_013185665.1	7550001	7590001	LOC106030953;LOC106030955;DDX11;LOC106030952	1.78493	0.292353
NW_013185660.1	4220001	4260001	SLC4A10	2.09917	0.292044
NW_013185662.1	3220001	3260001	ADGRB3	1.80965	0.291655
NW_013185667.1	7110001	7150001	ESRRG	1.788	0.291494
NW_013185688.1	3750001	3790001	LACC1;CCDC122	1.90283	0.291295
NW_013185692.1	3540001	3580001	SUCLG2	1.40828	0.290909
NW_013185745.1	3100001	3140001	BRD1	1.81717	0.290675
NW_013185733.1	2590001	2630001	PARK2	1.9396	0.290025
NW_013185677.1	5840001	5880001	NPTX2	1.43642	0.290023
NW_013185682.1	310001	350001	SHPRH	1.41138	0.289235
NW_013185699.1	3510001	3550001	COL4A4	1.78687	0.289214
NW_013185916.1	730001	770001	LOC106047531;PHIP	1.49351	0.288347
NW_013185654.1	11130001	11170001	LOC106031701;LOC106030828;CDH23	1.60957	0.287864
NW_013185724.1	1180001	1220001	CHCHD3	1.71369	0.287412
NW_013185690.1	5240001	5280001	EIF3E	1.60271	0.287324
NW_013185792.1	1480001	1520001	NRXN1	1.5648	0.287255
NW_013185677.1	3790001	3830001	LOC106033457	1.47248	0.287106
NW_013185656.1	2630001	2670001	ZBTB20	1.47538	0.28657
NW_013185655.1	20280001	20320001	TTC7B	3.22093	0.28492
NW_013185758.1	450001	490001	LRRC75A	1.47646	0.284686
NW_013185660.1	3680001	3720001	RBMS1	1.5019	0.284456
NW_013185667.1	7090001	7130001	ESRRG	1.92769	0.284328
NW_013185897.1	290001	330001	TNFAIP2	1.59761	0.28406
NW_013185704.1	210001	250001	TRH;LOC106036742	2.22259	0.283789
NW_013185655.1	16160001	16200001	BCL11B	2.02841	0.283539
NW_013185658.1	8870001	8910001	LOC106047275	1.64207	0.283398
NW_013185696.1	350001	390001	PAH	4.04533	0.283004
NW_013185739.1	2420001	2460001	ANKRD44	1.38949	0.280603
NW_013185660.1	3690001	3730001	RBMS1	1.58813	0.280576
NW_013185897.1	280001	320001	LOC106047013;TNFAIP2	1.63389	0.28048
NW_013185711.1	1540001	1580001	LOC106037447	1.64599	0.280235
NW_013185684.1	540001	580001	TWIST2	1.7906	0.279813
NW_013185656.1	2620001	2660001	ZBTB20	1.5911	0.279588
NW_013185733.1	2580001	2620001	PARK2	2.85837	0.279382
NW_013185724.1	1200001	1240001	CHCHD3	1.91622	0.279274
NW_013185693.1	1490001	1530001	MAGI2	1.9654	0.277314
NW_013185711.1	4550001	4590001	LOC106037364;AGTR2;PLS3	1.48919	0.276847
NW_013185684.1	500001	540001	HDAC4	1.61576	0.276493
NW_013185696.1	2790001	2830001	LARGE	1.58632	0.276318
NW_013185731.1	260001	300001	LOC106039326	2.47691	0.275226
NW_013185898.1	270001	310001	LOC106047082;LOC106047016;MRPL21	1.50399	0.275222
NW_013185692.1	3530001	3570001	SUCLG2	1.4482	0.27501
NW_013185727.1	700001	740001	ATE1	2.44542	0.274756
NW_013185657.1	9090001	9130001	TYRO3;MGA	6.3743	0.274663
NW_013185655.1	16170001	16210001	BCL11B	1.93313	0.274568
NW_013185667.1	140001	180001	LRPPRC	1.59768	0.274108
NW_013185701.1	2010001	2050001	CHD2	1.48202	0.273993
NW_013185667.1	5750001	5790001	SLC30A10	1.77091	0.273575
NW_013185713.1	880001	920001	THOC1;USP14	2.88205	0.273044
NW_013185660.1	2060001	2100001	CCDC14;MYLK	1.59003	0.272896
NW_013185707.1	5380001	5420001	RWDD2B;LTN1;USP16	1.66163	0.27268
NW_013185791.1	30001	70001	TMEM170A;SLC12A3;CFDP1	1.39522	0.272536
NW_013185662.1	3240001	3280001	ADGRB3	2.15232	0.27223
NW_013185761.1	2340001	2380001	MFSD9;SLC9A2	1.81348	0.272039
NW_013185654.1	11980001	12020001	CTNNA3	1.55759	0.271884
NW_013185811.1	910001	950001	NR4A2	2.11576	0.271844
NW_013185792.1	1500001	1540001	NRXN1	1.40635	0.269767
NW_013185661.1	12050001	12090001	MLLT10	1.52689	0.269634
NW_013185915.1	740001	780001	LOC106047492;LOC106047519	1.63964	0.269491
NW_013185657.1	3790001	3830001	TSHZ2	1.54413	0.269391
NW_013185660.1	2090001	2130001	CCDC14	2.17916	0.269361
NW_013185722.1	540001	580001	KIAA2022	9.09427	0.269067
NW_013185819.1	1290001	1330001	NMBR	3.22679	0.268618
NW_013185677.1	4950001	4990001	DCUN1D3;LYRM1;DNAH3	1.62873	0.267566
NW_013185666.1	5120001	5160001	STX2;RIMBP2	1.87614	0.266859
NW_013185696.1	2850001	2890001	LARGE	1.56805	0.265935
NW_013185722.1	1290001	1330001	TRPC5	2.28969	0.265609
NW_013185704.1	90001	130001	FGD5	2.72465	0.264302
NW_013185655.1	16190001	16230001	BCL11B	2.25302	0.264088
NW_013185711.1	4580001	4620001	PLS3	1.52557	0.263918
NW_013185898.1	280001	320001	LOC106047082;LOC106047016;LOC106047021	1.49302	0.263784
NW_013185714.1	2410001	2450001	AFF2	2.93228	0.263712
NW_013185793.1	1160001	1200001	LOC106043174	2.13993	0.262686
NW_013185654.1	11990001	12030001	CTNNA3	1.8213	0.262619
NW_013185916.1	790001	830001	PHIP	1.63838	0.262604
NW_013185785.1	1690001	1730001	BOD1	2.56359	0.262553
NW_013185660.1	3670001	3710001	RBMS1	1.48375	0.262412
NW_013185684.1	550001	590001	TWIST2	1.44821	0.262343
NW_013185782.1	270001	310001	NRP1	1.67653	0.262252
NW_013185690.1	5250001	5290001	EIF3E	1.72057	0.262132
NW_013185667.1	7050001	7090001	ESRRG	1.63241	0.261902
NW_013185696.1	360001	400001	PAH	3.19032	0.261481
NW_013185886.1	1140001	1180001	AP1G1;PHLPP2	2.41012	0.261376
NW_013185656.1	15350001	15390001	GBE1	2.0012	0.261275
NW_013185733.1	3460001	3500001	WTAP;SOD2;LOC106039500	1.69742	0.259543
NW_013185934.1	180001	220001	COMP	2.24779	0.259121
NW_013185698.1	3860001	3900001	DSCAM	2.26229	0.259117
NW_013185655.1	16180001	16220001	BCL11B	1.95617	0.258641
NW_013185886.1	1150001	1190001	AP1G1;PHLPP2	2.10017	0.258602
NW_013185679.1	580001	620001	NAV2	2.89184	0.258567
NW_013185657.1	9080001	9120001	TYRO3;MGA	5.55491	0.258478
NW_013185885.1	120001	160001	LUZP1;KDM1A	2.78811	0.258448
NW_013185696.1	2800001	2840001	LARGE	2.117	0.258355
NW_013185798.1	620001	660001	MESDC2;CEMIP	1.58677	0.258306
NW_013185657.1	9100001	9140001	TYRO3	9.73162	0.258062
NW_013185714.1	30001	70001	LOC106037636	1.72309	0.257508
NW_013185699.1	3500001	3540001	COL4A4	1.49304	0.257243
NW_013185696.1	2780001	2820001	LARGE	1.55104	0.256655
NW_013185675.1	4730001	4770001	FAF1	1.91743	0.256425
NW_013185696.1	5310001	5350001	GRAP2	2.39069	0.256061
NW_013185667.1	320001	360001	DYNC2LI1;PLEKHH2	2.80794	0.256036
NW_013185698.1	3870001	3910001	PCP4	2.36352	0.255893
NW_013185727.1	690001	730001	ATE1	1.75372	0.255195
NW_013185733.1	3450001	3490001	WTAP;SOD2;LOC106039500	1.55752	0.255005
NW_013185743.1	1590001	1630001	FGF9	2.12399	0.254911
NW_013185656.1	12670001	12710001	PDZK1;LOC106040032	2.56264	0.254659
NW_013185663.1	9840001	9880001	KCNB2	1.44474	0.254414
NW_013185682.1	3600001	3640001	RGS17	1.80026	0.254135
NW_013185733.1	350001	390001	RPS6KA2	2.86634	0.253859
NW_013185722.1	570001	610001	KIAA2022	3.08454	0.25194
NW_013185693.1	1480001	1520001	MAGI2	2.11694	0.251213
NW_013185657.1	9010001	9050001	MAPKBP1;MGA	4.17515	0.251194
NW_013185655.1	15880001	15920001	CCDC85C	2.9516	0.251128
NW_013185670.1	500001	540001	BCHE	1.60759	0.250847
NW_013185667.1	7100001	7140001	ESRRG	1.77181	0.250821
NW_013185667.1	7070001	7110001	ESRRG	2.08122	0.25074
NW_013185758.1	2520001	2560001	CAMKK1	2.98539	0.250354
NW_013186052.1	130001	170001	NSD1	1.45468	0.250347
NW_013185660.1	3660001	3700001	RBMS1	1.66414	0.250139
NW_013185766.1	2860001	2900001	ADAMTS3	1.80426	0.249918
NW_013185713.1	550001	590001	ADCYAP1	2.07747	0.249505
NW_013185898.1	290001	330001	LOC106047016;LOC106047021;LOC106047022;LOC106047037;LOC106047084	1.58576	0.249438
NW_013185793.1	1150001	1190001	LOC106043174	1.69782	0.249223
NW_013185654.1	3200001	3240001	SLC35G1;PLCE1	2.03705	0.248322
NW_013185657.1	9070001	9110001	TYRO3;MGA	4.64811	0.248148
NW_013185678.1	4500001	4540001	FAM81A;MYO1E	1.4017	0.248079
NW_013185661.1	2300001	2340001	RAPGEF5	1.5315	0.248034
NW_013185733.1	3630001	3670001	FNDC1	1.54391	0.248001
NW_013185819.1	1280001	1320001	NMBR	2.85314	0.247351
NW_013185657.1	8990001	9030001	MAPKBP1	4.03344	0.247214
NW_013185722.1	450001	490001	LOC106038570;LOC106038521	1.69917	0.247164
NW_013185756.1	1770001	1810001	GRID2	1.44267	0.246621
NW_013185669.1	9210001	9250001	ATRNL1	1.40344	0.246265
NW_013185714.1	40001	80001	LOC106037636	1.76507	0.246221
NW_013185677.1	5850001	5890001	NPTX2	1.40732	0.245428
NW_013185733.1	130001	170001	RPS6KA2	2.46745	0.245376
NW_013185677.1	3760001	3800001	LOC106033457	1.41117	0.244992
NW_013185661.1	9160001	9200001	THRB	1.74042	0.244845
NW_013185709.1	730001	770001	LOC106037259	2.31335	0.244804
NW_013185885.1	100001	140001	KDM1A	2.27783	0.244603
NW_013185669.1	7670001	7710001	ACSL5;ZDHHC6;VTI1A	2.29625	0.244341
NW_013185924.1	310001	350001	FAM19A5	2.05475	0.243879
NW_013185838.1	720001	760001	LOC106045020	1.84218	0.243829
NW_013185661.1	11950001	11990001	DNAJC1	1.85553	0.243673
NW_013185696.1	5320001	5360001	GRAP2	2.70852	0.243476
NW_013185696.1	5050001	5090001	RPS19BP1;CACNA1I	19.657	0.243406
NW_013185758.1	2540001	2580001	CAMKK1	2.12403	0.243066
NW_013185657.1	9390001	9430001	ITPKA;LTK	1.45793	0.242971
NW_013185654.1	12000001	12040001	CTNNA3	1.99989	0.242921
NW_013185658.1	13590001	13630001	PDZRN4	1.85092	0.242908
NW_013185660.1	2050001	2090001	CCDC14;MYLK	1.63977	0.242903
NW_013185667.1	170001	210001	LRPPRC	1.56441	0.242714
NW_013185657.1	8980001	9020001	MAPKBP1	3.32032	0.242627
NW_013185662.1	9350001	9390001	MCPH1	3.05025	0.242095
NW_013185740.1	1820001	1860001	EFCC1;GP9	1.86094	0.241624
NW_013185656.1	15280001	15320001	GBE1	1.45389	0.24152
NW_013185688.1	3760001	3800001	LACC1;CCDC122	1.91738	0.241515
NW_013185679.1	570001	610001	NAV2	2.94944	0.241416
NW_013185654.1	810001	850001	SLIT1;ARHGAP19	1.47197	0.241305
NW_013185667.1	7030001	7070001	ESRRG	1.42865	0.241126
NW_013185733.1	2600001	2640001	PARK2	1.77929	0.2407
NW_013186087.1	1	40001	MAN1A2	1.44278	0.240469
NW_013185726.1	3310001	3350001	ADARB2	1.41325	0.240445
NW_013185656.1	2610001	2650001	ZBTB20	1.43614	0.240139
NW_013185662.1	9340001	9380001	MCPH1	2.93128	0.239464
NW_013185833.1	670001	710001	RPL35A;IQCG	1.4193	0.239382
NW_013185661.1	12070001	12110001	MLLT10	1.61901	0.239138
NW_013185886.1	1160001	1200001	PHLPP2	1.85493	0.239045
NW_013185672.1	2900001	2940001	RNF217	2.43595	0.238992
NW_013185771.1	2610001	2650001	LOC106042166	1.77639	0.238878
NW_013185709.1	740001	780001	LOC106037259	1.66767	0.238342
NW_013185792.1	1160001	1200001	FSHR	1.44203	0.238197
NW_013185713.1	890001	930001	THOC1;USP14	1.79643	0.238116
NW_013185657.1	9380001	9420001	ITPKA;LTK	1.59862	0.23768
NW_013185705.1	4130001	4170001	CSRNP1	1.49565	0.237534
NW_013185798.1	590001	630001	LOC106043342;CEMIP	1.64325	0.237512
NW_013185696.1	5330001	5370001	GRAP2	2.88552	0.237231
NW_013185692.1	3550001	3590001	SUCLG2	1.70509	0.237055
NW_013185855.1	1170001	1210001	EDA2R;LOC106045569	1.77653	0.236606
NW_013185682.1	2790001	2830001	CCDC170	2.07459	0.23642
NW_013185657.1	9120001	9160001	LOC106040735;TYRO3	2.97051	0.236103
NW_013185885.1	90001	130001	ZMPSTE24;KDM1A	2.74062	0.236056
NW_013185782.1	260001	300001	NRP1	1.68961	0.236044
NW_013185714.1	2330001	2370001	AFF2	1.85776	0.236018
NW_013185844.1	290001	330001	GRK5	1.85841	0.235995
NW_013185730.1	890001	930001	LOC106039138	1.49613	0.235825
NW_013185664.1	5540001	5580001	LPIN1	12.0684	0.235821
NW_013185866.1	250001	290001	FAM13A	1.59012	0.235656
NW_013185743.1	1700001	1740001	MICU2	1.83176	0.2354
NW_013185733.1	2280001	2320001	PARK2	1.86756	0.235117
NW_013185696.1	5340001	5380001	GRAP2;FAM83F	2.66983	0.234755
NW_013185660.1	4430001	4470001	KCNH7	1.64849	0.234606
NW_013185681.1	4410001	4450001	CEP57;FAM76B	1.40401	0.234437
NW_013185682.1	4340001	4380001	SCAF8	1.63167	0.234355
NW_013185923.1	280001	320001	GPR87;P2RY14;GPR171;MED12L	1.41965	0.234204
NW_013185798.1	610001	650001	CEMIP	1.62627	0.234112
NW_013185670.1	520001	560001	BCHE	1.68773	0.233859
NW_013185737.1	3900001	3940001	CLNS1A;RSF1	1.69686	0.233849
NW_013185661.1	9170001	9210001	THRB	2.06944	0.233695
NW_013185756.1	1120001	1160001	BMPR1B	1.83918	0.233672
NW_013185684.1	6890001	6930001	COL3A1	2.12271	0.233404
NW_013185898.1	190001	230001	SYT12;PTDSS2;IGHMBP2	1.73146	0.233394
NW_013185656.1	11190001	11230001	EPHA6	1.81139	0.233253
NW_013185654.1	12010001	12050001	CTNNA3	2.33761	0.233042
NW_013185855.1	1180001	1220001	EDA2R;LOC106045569	2.05264	0.232725
NW_013185654.1	11960001	12000001	DNAJC12;CTNNA3	2.07689	0.232724
NW_013185752.1	3380001	3420001	LOC106041004;ACVR2A	1.76523	0.232624
NW_013185758.1	2510001	2550001	CAMKK1	2.20616	0.232431
NW_013185718.1	3450001	3490001	PRR5	1.92155	0.232367
NW_013185721.1	1680001	1720001	TRIB1;NSMCE2	1.48588	0.232327
NW_013185660.1	1610001	1650001	ADCY5	1.85832	0.232233
NW_013185659.1	14630001	14670001	PRKCE	1.48075	0.23216
NW_013185660.1	2270001	2310001	KALRN	3.33525	0.23206
NW_013185662.1	3230001	3270001	ADGRB3	2.25407	0.231791
NW_013185660.1	1580001	1620001	SEC22A;ADCY5	1.60706	0.231315
NW_013185672.1	2890001	2930001	RNF217	2.10443	0.231272
NW_013185662.1	9360001	9400001	MCPH1	2.94582	0.231136
NW_013185654.1	3190001	3230001	SLC35G1;PLCE1	2.07982	0.230996
NW_013185655.1	15870001	15910001	CCDC85C	2.44046	0.230675
NW_013185685.1	2540001	2580001	DDX5;MILR1;CEP95;PECAM1	1.40773	0.230471
NW_013185655.1	6410001	6450001	SH3TC1	3.50529	0.230224
NW_013185696.1	5040001	5080001	ATF4;RPS19BP1	4.20167	0.230022
NW_013185657.1	9000001	9040001	MAPKBP1;MGA	3.78933	0.229823
NW_013185798.1	580001	620001	LOC106043342;CEMIP	1.43978	0.229752
NW_013185670.1	510001	550001	BCHE	1.47152	0.229708
NW_013185675.1	4770001	4810001	FAF1	1.8398	0.229371
NW_013185656.1	12840001	12880001	HTR1F	1.39045	0.228978
NW_013185727.1	1930001	1970001	LHPP	1.68308	0.228884
NW_013185727.1	1940001	1980001	FAM53B;LHPP	1.68285	0.228781
NW_013185698.1	3970001	4010001	IGSF5	1.49828	0.228598
NW_013185866.1	240001	280001	FAM13A	1.53595	0.22857
NW_013185654.1	11110001	11150001	LOC106030811;LOC106031701;CDH23	1.41312	0.228375
NW_013185743.1	1610001	1650001	FGF9	1.93484	0.228195
NW_013185690.1	5330001	5370001	EMC2	2.81308	0.22819
NW_013185727.1	730001	770001	ATE1	1.59271	0.228024
NW_013185737.1	3890001	3930001	RSF1	2.36486	0.227814
NW_013185667.1	6370001	6410001	RRP15	1.96876	0.227713
NW_013185660.1	3650001	3690001	RBMS1	1.47097	0.227405
NW_013185681.1	870001	910001	PDGFD	1.67363	0.227358
NW_013185934.1	160001	200001	CRTC1;COMP	2.02264	0.227303
NW_013185696.1	5300001	5340001	GRAP2	2.36227	0.226809
NW_013185714.1	2360001	2400001	AFF2	2.36206	0.226715
NW_013185658.1	13560001	13600001	PDZRN4	1.77138	0.226629
NW_013185743.1	1580001	1620001	FGF9	2.16969	0.226598
NW_013185658.1	11210001	11250001	RPAP3	1.88397	0.226354
NW_013185655.1	15860001	15900001	CCDC85C	2.0038	0.226211
NW_013185684.1	6880001	6920001	COL3A1	1.76597	0.226195
NW_013185654.1	3050001	3090001	FFAR4;RBP4;PDE6C	1.46046	0.226065
NW_013185757.1	1330001	1370001	GUCA1B;LOC106041272;LOC106041293;IRF6;TRAF3IP3	1.91305	0.226064
NW_013185742.1	2030001	2070001	PER2	2.15767	0.226019
NW_013185692.1	3560001	3600001	SUCLG2	1.58421	0.22593
NW_013185678.1	7430001	7470001	CA12;USP3	1.66031	0.225659
NW_013185815.1	580001	620001	TMEM260	2.05363	0.225283
NW_013185657.1	8960001	9000001	MAPKBP1	3.1851	0.225221
NW_013185664.1	5400001	5440001	GREB1	2.57913	0.225175
NW_013185698.1	3910001	3950001	PCP4	1.48858	0.224978
NW_013185838.1	710001	750001	LOC106045020	1.43852	0.224975
NW_013185923.1	290001	330001	P2RY14;GPR171;MED12L	1.45189	0.224724
NW_013185914.1	210001	250001	P2RX2;POLE	3.0584	0.224723
NW_013185679.1	560001	600001	NAV2	2.23313	0.224465
NW_013185669.1	7650001	7690001	ACSL5;ZDHHC6	1.85457	0.224396
NW_013185782.1	250001	290001	NRP1	2.1291	0.224224
NW_013185664.1	5530001	5570001	LPIN1	11.2297	0.224018
NW_013185739.1	2450001	2490001	ANKRD44	1.71856	0.223951
NW_013185798.1	600001	640001	CEMIP	1.56187	0.223731
NW_013185682.1	3620001	3660001	RGS17	1.6208	0.223477
NW_013185655.1	14480001	14520001	SEL1L3	2.18073	0.223318
NW_013185778.1	1430001	1470001	ANKRD50	1.50219	0.223217
NW_013185716.1	270001	310001	RUNX3	2.20199	0.223007
NW_013185768.1	1040001	1080001	SLC2A13	1.67607	0.222897
NW_013185825.1	1000001	1040001	GCFC2	1.78843	0.222698
NW_013185730.1	880001	920001	LOC106039138	1.57312	0.22243
NW_013185708.1	4220001	4260001	ZNF618	1.43048	0.222204
NW_013185739.1	2470001	2510001	ANKRD44	1.44527	0.221813
NW_013185669.1	7640001	7680001	ACSL5	1.92771	0.221739
NW_013185885.1	80001	120001	ZMPSTE24;KDM1A	2.80242	0.221549
NW_013185692.1	160001	200001	PRKAR2A	4.08439	0.221519
NW_013185727.1	710001	750001	ATE1	1.67475	0.221037
NW_013185654.1	3210001	3250001	PLCE1	1.97438	0.220972
NW_013185713.1	870001	910001	THOC1;COLEC12	1.98948	0.220866
NW_013185898.1	310001	350001	LOC106047016;LOC106047021;LOC106047022;LOC106047037;LOC106047034;LOC106047084;DNAJC17	1.93227	0.220592
NW_013185916.1	780001	820001	PHIP	2.13665	0.220485
NW_013185802.1	1510001	1550001	NEGR1	2.68834	0.220371
NW_013185920.1	260001	300001	FGF12	1.52522	0.220245
NW_013185684.1	4880001	4920001	FRZB	5.8594	0.220228
NW_013185654.1	12460001	12500001	CTNNA3	1.64166	0.219986
NW_013185655.1	18660001	18700001	SERPINA10;PPP4R4	1.71549	0.219629
NW_013185722.1	560001	600001	KIAA2022	2.6411	0.219612
NW_013185660.1	2280001	2320001	KALRN	3.62812	0.219494
NW_013185692.1	3570001	3610001	SUCLG2	1.54827	0.219408
NW_013185733.1	3600001	3640001	FNDC1	1.56103	0.219334
NW_013185655.1	14430001	14470001	SLC34A2	1.43711	0.219302
NW_013185656.1	5370001	5410001	RPL24;CEP97;ZBTB11	1.43871	0.219098
NW_013185658.1	11200001	11240001	XRCC6BP1;RPAP3	1.44372	0.218955
NW_013185706.1	2360001	2400001	CRADD	8.32715	0.21876
NW_013185657.1	9370001	9410001	ITPKA;LTK	1.6732	0.218257
NW_013185816.1	450001	490001	RAPGEF1	2.27104	0.218232
NW_013185733.1	3610001	3650001	FNDC1	1.55132	0.218224
NW_013185914.1	300001	340001	LOC106047484;AIFM3;P2RX6;LOC106047464	3.47098	0.218219
NW_013185714.1	2350001	2390001	AFF2	2.39737	0.217694
NW_013185721.1	3800001	3840001	COL14A1	1.65762	0.217675
NW_013185654.1	11970001	12010001	DNAJC12;CTNNA3	1.48009	0.217634
NW_013185654.1	6470001	6510001	PAX2	4.05076	0.217438
NW_013185696.1	5150001	5190001	CACNA1I	3.89031	0.217225
NW_013185726.1	3320001	3360001	ADARB2	1.48029	0.217178
NW_013185844.1	280001	320001	GRK5	1.91381	0.216615
NW_013185731.1	2660001	2700001	DPP10	2.2355	0.216166
NW_013185663.1	2120001	2160001	NECAB1	1.42933	0.216129
NW_013185667.1	330001	370001	PLEKHH2	2.57119	0.215937
NW_013185655.1	18650001	18690001	LOC106033766;SERPINA10;PPP4R4	1.82588	0.215905
NW_013185737.1	3910001	3950001	CLNS1A;RSF1	1.49641	0.215791
NW_013185706.1	3420001	3460001	CFAP54	1.69693	0.21576
NW_013185793.1	1140001	1180001	LOC106043174	1.59821	0.215759
NW_013185656.1	15340001	15380001	GBE1	2.57778	0.215711
NW_013185674.1	510001	550001	RBM27	1.93993	0.215561
NW_013185786.1	2120001	2160001	MANF;RBM15B;VPRBP;DOCK3	1.41753	0.21549
NW_013185656.1	740001	780001	ARHGAP31	1.79737	0.215467
NW_013185758.1	440001	480001	LRRC75A	1.45521	0.215388
NW_013185658.1	13570001	13610001	PDZRN4	1.70942	0.215369
NW_013185756.1	1720001	1760001	GRID2	1.61188	0.215369
NW_013185682.1	3550001	3590001	MTRF1L;FBXO5	1.39263	0.215064
NW_013185811.1	510001	550001	UPP2;ACVR1;CCDC148	1.40045	0.214929
NW_013185662.1	430001	470001	SENP6;FILIP1	2.30858	0.21482
NW_013185696.1	5060001	5100001	CACNA1I	7.14747	0.214333
NW_013185743.1	1730001	1770001	MICU2	1.52882	0.214294
NW_013185886.1	1170001	1210001	TAT;PHLPP2	1.8077	0.214222
NW_013185664.1	5390001	5430001	GREB1	3.24177	0.213997
NW_013185704.1	240001	280001	TMCC1;LOC106036742	1.69047	0.213853
NW_013185659.1	5770001	5810001	LOC106049676;EFCAB2	1.39648	0.213805
NW_013185875.1	370001	410001	GPC5	1.80145	0.213641
NW_013185678.1	7420001	7460001	RAB8B;CA12;USP3	1.43048	0.213591
NW_013185742.1	2020001	2060001	PER2	1.60326	0.213524
NW_013185667.1	6360001	6400001	RRP15	1.77833	0.213296
NW_013185679.1	590001	630001	NAV2	2.46625	0.212796
NW_013185914.1	290001	330001	LOC106047484;AIFM3;P2RX6	3.24496	0.212757
NW_013185655.1	10760001	10800001	CPEB2	1.39237	0.212563
NW_013185866.1	260001	300001	FAM13A	1.83802	0.212439
NW_013185667.1	7040001	7080001	ESRRG	1.42209	0.212272
NW_013185656.1	12710001	12750001	LOC106040032;HTR1F	1.50393	0.212208
NW_013185670.1	2550001	2590001	ECT2;SPATA16	2.02417	0.212048
NW_013185752.1	3370001	3410001	LOC106041004;ACVR2A	1.57143	0.212023
NW_013185660.1	3640001	3680001	ITGB6;RBMS1	1.39581	0.21192
NW_013185672.1	2880001	2920001	RNF217	1.45432	0.211707
NW_013185825.1	1010001	1050001	GCFC2;MRPL19	1.63895	0.211367
NW_013185718.1	2030001	2070001	PACSIN2	1.39174	0.211344
NW_013185713.1	900001	940001	THOC1;ROCK1;USP14	1.48444	0.2108
NW_013185752.1	3390001	3430001	LOC106041004;ACVR2A	1.45788	0.210658
NW_013185661.1	9180001	9220001	THRB	2.30112	0.210566
NW_013185666.1	7370001	7410001	ZDHHC8	1.40095	0.21052
NW_013185825.1	950001	990001	ITSN2	2.37286	0.210497
NW_013185654.1	11150001	11190001	LOC106031701;LOC106030828;CHST3	1.4235	0.210249
NW_013185657.1	15850001	15890001	PDHX;APIP	1.51929	0.210151
NW_013185914.1	310001	350001	LOC106047484;SLC7A4;AIFM3;P2RX6;LOC106047464	4.97847	0.209938
NW_013185654.1	14940001	14980001	BICC1;PHYHIPL	1.55104	0.209859
NW_013185661.1	2290001	2330001	RAPGEF5	1.43689	0.209754
NW_013185669.1	9750001	9790001	GFRA1	1.48688	0.209741
NW_013185660.1	1590001	1630001	SEC22A;ADCY5	1.62746	0.209672
NW_013185667.1	6380001	6420001	RRP15	1.43094	0.209545
NW_013185679.1	5590001	5630001	SPON1	1.54474	0.209192
NW_013185709.1	1490001	1530001	HIF1A;SNAPC1;SYT16	1.7962	0.209042
NW_013185654.1	22710001	22750001	LOC106033017;KAT6B	3.12259	0.208882
NW_013185706.1	2310001	2350001	CRADD	4.33238	0.208472
NW_013185658.1	13580001	13620001	PDZRN4	1.54494	0.208442
NW_013185660.1	2290001	2330001	KALRN	3.81154	0.208148
NW_013185698.1	3900001	3940001	PCP4	1.54541	0.208147
NW_013185696.1	5140001	5180001	CACNA1I	2.92557	0.207987
NW_013185682.1	3610001	3650001	RGS17	1.54648	0.207926
NW_013185677.1	6790001	6830001	PDGFA	1.50556	0.20787
NW_013185772.1	1090001	1130001	ADGRB1	1.99411	0.207843
NW_013185684.1	3260001	3300001	SPAG16	1.43541	0.207544
NW_013185696.1	5070001	5110001	CACNA1I	6.0901	0.207352
NW_013185733.1	2610001	2650001	PARK2	1.95587	0.20732
NW_013185714.1	50001	90001	LOC106037636	1.4491	0.207285
NW_013185742.1	2050001	2090001	LOC106040339	1.59385	0.206869
NW_013185665.1	7570001	7610001	LOC106030953;DDX11;LOC106030952	1.59637	0.20676
NW_013185656.1	1330001	1370001	LSAMP	1.51756	0.206616
NW_013185669.1	7660001	7700001	ACSL5;ZDHHC6;VTI1A	1.90349	0.206531
NW_013185930.1	700001	740001	BEGAIN	3.23233	0.206449
NW_013185655.1	13160001	13200001	KCNIP4	1.85821	0.206384
NW_013185716.1	260001	300001	RUNX3	1.6362	0.206363
NW_013185675.1	1600001	1640001	LOC106032987;FGGY	1.39347	0.206303
NW_013185692.1	150001	190001	SLC25A20	4.94584	0.205433
NW_013185696.1	2040001	2080001	BTBD11	2.21745	0.205358
NW_013185816.1	1850001	1890001	LOC106044084	1.38966	0.204834
NW_013185696.1	5170001	5210001	CACNA1I	3.54049	0.204795
NW_013185696.1	370001	410001	PAH	2.21097	0.204676
NW_013185714.1	2370001	2410001	AFF2	2.19348	0.204082
NW_013185805.1	540001	580001	FAM135B	1.48521	0.203614
NW_013185689.1	3820001	3860001	TLR3;SORBS2	1.60756	0.203335
NW_013185661.1	9240001	9280001	THRB	1.63448	0.2032
NW_013185707.1	5400001	5440001	RWDD2B;LTN1;USP16;CCT8	1.56355	0.202655
NW_013185727.1	720001	760001	ATE1	1.81733	0.202038
NW_013185670.1	5610001	5650001	ATP11B	2.03703	0.201853
NW_013185897.1	270001	310001	LOC106047013;TNFAIP2	1.62095	0.201806
NW_013185701.1	1980001	2020001	CHD2	1.69281	0.201734
NW_013185669.1	9760001	9800001	GFRA1	1.8796	0.201577
NW_013185756.1	1710001	1750001	GRID2	1.4486	0.201547
NW_013185916.1	770001	810001	PHIP	1.79461	0.201508
NW_013185726.1	3290001	3330001	ADARB2	1.54752	0.201286
NW_013185713.1	850001	890001	THOC1;COLEC12	1.40468	0.201227
NW_013185657.1	8930001	8970001	MAPKBP1	3.683	0.201157
NW_013185704.1	230001	270001	TRH;TMCC1;LOC106036742	1.61153	0.201083
NW_013185733.1	120001	160001	RPS6KA2	2.26784	0.200411
NW_013185666.1	750001	790001	TRPV4;FAM222A	2.02397	0.200362
NW_013185768.1	1590001	1630001	TPRKB	1.48452	0.199947
NW_013185655.1	10740001	10780001	CPEB2	1.40499	0.199905
NW_013185811.1	900001	940001	NR4A2	1.6571	0.199873
NW_013185745.1	3070001	3110001	BRD1	1.44614	0.199566
NW_013185709.1	1470001	1510001	HIF1A	1.57375	0.19946
NW_013185654.1	3310001	3350001	PLCE1	2.54166	0.199412
NW_013185943.1	90001	130001	PRMT8	1.46122	0.199358
NW_013185667.1	340001	380001	PLEKHH2	1.81028	0.199186
NW_013185825.1	990001	1030001	GCFC2	1.49644	0.198907
NW_013185655.1	14490001	14530001	SEL1L3	2.11744	0.198746
NW_013185767.1	2530001	2570001	LHX9	1.39702	0.198344
NW_013185896.1	210001	250001	LOC106046967	1.63957	0.198299
NW_013185674.1	520001	560001	RBM27;LARS	1.56368	0.198209
NW_013185771.1	2620001	2660001	LOC106042166	1.52295	0.198179
NW_013185898.1	300001	340001	LOC106047016;LOC106047021;LOC106047022;LOC106047037;LOC106047034;LOC106047084	2.44434	0.197395
NW_013185914.1	250001	290001	POLE;AIFM3	4.79346	0.197333
NW_013185885.1	130001	170001	LUZP1;KDM1A	2.28185	0.197309
NW_013185802.1	1520001	1560001	NEGR1	2.54259	0.197182
NW_013185733.1	2310001	2350001	PARK2	2.20445	0.197139
NW_013185660.1	980001	1020001	SLC15A2	1.52649	0.196878
NW_013185669.1	9710001	9750001	GFRA1	1.50828	0.196861
NW_013185914.1	220001	260001	POLE	2.96599	0.196782
NW_013185709.1	1560001	1600001	SYT16	3.58646	0.196659
NW_013185868.1	200001	240001	FAM107B	2.14714	0.196595
NW_013185764.1	1400001	1440001	DIAPH3	1.44292	0.196539
NW_013185753.1	110001	150001	STX1A	1.5616	0.196495
NW_013185668.1	2210001	2250001	THBS1	1.57019	0.196265
NW_013185654.1	3290001	3330001	PLCE1	2.26649	0.196248
NW_013185661.1	9210001	9250001	THRB	1.57267	0.195004
NW_013185722.1	340001	380001	LOC106038594	2.85374	0.19494
NW_013185838.1	740001	780001	LOC106045020	1.39661	0.194479
NW_013185654.1	2740001	2780001	HHEX	1.50866	0.194471
NW_013185756.1	1780001	1820001	GRID2	1.46252	0.194328
NW_013186074.1	50001	90001	LOC106049689;LOC106049692	10.994	0.194178
NW_013185706.1	2370001	2410001	CRADD	6.64784	0.194091
NW_013185688.1	3720001	3760001	LACC1	1.56342	0.194065
NW_013185655.1	6420001	6460001	SH3TC1	3.50213	0.193632
NW_013185666.1	6730001	6770001	FBRSL1	1.53366	0.193363
NW_013185669.1	9800001	9840001	GFRA1	1.51901	0.19332
NW_013185657.1	8970001	9010001	MAPKBP1	2.76451	0.193053
NW_013185816.1	440001	480001	RAPGEF1	1.62809	0.192939
NW_013185728.1	1450001	1490001	FAM110B	2.45923	0.192901
NW_013185655.1	18640001	18680001	LOC106033766;SERPINA10	2.31499	0.192702
NW_013185666.1	740001	780001	GLTP;TRPV4;FAM222A	2.74877	0.192632
NW_013185684.1	6900001	6940001	COL3A1	1.80785	0.192439
NW_013185766.1	760001	800001	AFF1;PTPN13	2.52479	0.191579
NW_013185669.1	9790001	9830001	GFRA1	2.27757	0.191537
NW_013185722.1	330001	370001	LOC106038574;LOC106038594	2.7549	0.191489
NW_013186074.1	120001	160001	LOC106049694	23.1932	0.191411
NW_013186074.1	100001	140001	LOC106049694	20.5635	0.191187
NW_013185768.1	1020001	1060001	SLC2A13	2.0717	0.191093
NW_013185731.1	420001	460001	THSD7B	1.67904	0.191049
NW_013185693.1	710001	750001	RELN	1.83703	0.191004
NW_013185722.1	280001	320001	LOC106038574	1.94428	0.191003
NW_013185666.1	6710001	6750001	FBRSL1	1.88467	0.190057
NW_013185669.1	9780001	9820001	GFRA1	2.20367	0.18989
NW_013185679.1	600001	640001	NAV2	2.57899	0.18985
NW_013185666.1	6680001	6720001	FBRSL1	1.98911	0.189759
NW_013185743.1	1690001	1730001	MICU2	1.68237	0.189512
NW_013185706.1	3430001	3470001	CFAP54	1.59106	0.189464
NW_013185657.1	9310001	9350001	LTK	2.08989	0.189381
NW_013185734.1	80001	120001	CYLD;NKD1	2.29851	0.18932
NW_013185742.1	2000001	2040001	PER2	1.42522	0.189229
NW_013185967.1	350001	390001	ELOVL4	1.43204	0.18858
NW_013185855.1	1190001	1230001	EDA2R;LOC106045569	2.48984	0.188154
NW_013185672.1	2910001	2950001	RNF217	2.11484	0.188139
NW_013185722.1	1710001	1750001	PAK3	1.67335	0.187979
NW_013185659.1	5500001	5540001	ZBTB18	2.48126	0.187636
NW_013185660.1	1570001	1610001	PDIA5;SEC22A;ADCY5	1.54033	0.187568
NW_013185722.1	310001	350001	LOC106038574;LOC106038594	2.27586	0.187473
NW_013185679.1	5580001	5620001	SPON1	1.40531	0.187466
NW_013185742.1	2010001	2050001	PER2	1.58065	0.187435
NW_013185886.1	1120001	1160001	AP1G1	1.60148	0.186913
NW_013185696.1	5080001	5120001	CACNA1I	4.36183	0.186884
NW_013185772.1	1080001	1120001	ADGRB1	1.45246	0.186712
NW_013185692.1	80001	120001	DALRD3;WDR6;P4HTM;LOC106035498;IMPDH2;ARIH2	2.45783	0.18565
NW_013185696.1	5130001	5170001	CACNA1I	2.43078	0.185548
NW_013185693.1	700001	740001	RELN	1.90393	0.185438
NW_013185725.1	110001	150001	LRP5	1.48647	0.18532
NW_013185689.1	3800001	3840001	TLR3;SORBS2	1.7579	0.185281
NW_013185658.1	4010001	4050001	ZDHHC17	1.67787	0.185166
NW_013185762.1	90001	130001	CDKAL1	1.40746	0.185058
NW_013185975.1	120001	160001	EPHB6	1.42031	0.184688
NW_013185716.1	80001	120001	MAN1C1;LDLRAP1	2.50216	0.184682
NW_013185733.1	340001	380001	RPS6KA2	2.0497	0.184609
NW_013185656.1	650001	690001	LOC106037591	1.81758	0.184339
NW_013185655.1	15850001	15890001	HHIPL1;CCDC85C	1.83355	0.184054
NW_013185706.1	2300001	2340001	SOCS2;CRADD	3.68318	0.183695
NW_013185657.1	8120001	8160001	STARD9;CDAN1	3.29549	0.183601
NW_013185673.1	120001	160001	NT5DC1	1.44351	0.183495
NW_013185709.1	720001	760001	LOC106037259	1.84057	0.183349
NW_013185673.1	4260001	4300001	SOBP	1.55946	0.183344
NW_013185898.1	320001	360001	LOC106047022;LOC106047037;LOC106047034;LOC106047038;LOC106047084;DNAJC17	1.40946	0.18297
NW_013185664.1	5430001	5470001	GREB1	2.3746	0.182932
NW_013185844.1	1280001	1320001	EMX2	1.68412	0.182866
NW_013185782.1	800001	840001	ZEB1	1.43873	0.182834
NW_013185914.1	330001	370001	SLC7A4;LOC106047465;P2RX6;LOC106047464	7.43481	0.1823
NW_013185693.1	970001	1010001	FAM185A;FBXL13	1.48455	0.182182
NW_013185680.1	5430001	5470001	GTF2B;CCBL2	1.54025	0.18196
NW_013185692.1	90001	130001	DALRD3;WDR6;P4HTM;LOC106035498;ARIH2	3.11689	0.181891
NW_013185734.1	60001	100001	CYLD	1.95395	0.181841
NW_013185960.1	360001	400001	LOC106048417;DUS3L	1.70628	0.181816
NW_013185705.1	4360001	4400001	LOC106036862;LOC106036851	1.47015	0.181766
NW_013185684.1	5330001	5370001	ZNF804A	1.48916	0.181597
NW_013185704.1	260001	300001	TMCC1;LOC106036742	1.76698	0.181484
NW_013185722.1	320001	360001	LOC106038574;LOC106038594	2.39983	0.181268
NW_013185714.1	2320001	2360001	AFF2	1.48772	0.181159
NW_013185916.1	760001	800001	PHIP	1.50666	0.18095
NW_013185702.1	3670001	3710001	SEMA5A	1.567	0.180768
NW_013185766.1	500001	540001	MAPK10	1.89601	0.180588
NW_013185863.1	1470001	1510001	LOC106045937	1.41389	0.180442
NW_013185660.1	7890001	7930001	ITGA6	1.87996	0.180336
NW_013185920.1	250001	290001	FGF12	1.42093	0.180285
NW_013185669.1	9770001	9810001	GFRA1	2.17824	0.180191
NW_013185654.1	3220001	3260001	PLCE1	1.57731	0.179429
NW_013185815.1	570001	610001	TMEM260	2.50827	0.179057
NW_013185666.1	6690001	6730001	FBRSL1	2.12168	0.179021
NW_013185822.1	1410001	1450001	UNC5D	1.47812	0.178554
NW_013185782.1	750001	790001	ZEB1	1.4223	0.178461
NW_013185664.1	5410001	5450001	GREB1	2.24766	0.17833
NW_013185825.1	1020001	1060001	GCFC2;MRPL19	1.70758	0.178109
NW_013185690.1	4570001	4610001	ABRA	1.52402	0.178099
NW_013185672.1	7580001	7620001	ALDH8A1;HBS1L	2.451	0.178048
NW_013186074.1	30001	70001	LOC106049689;LOC106049692	5.64365	0.177442
