# Supplementary material for: Population Structure and Selection Signatures of Domestication in Geese
Source: Biology (Basel). 2023 Mar 31;12(4):532. doi: 10.3390/biology12040532 (PMC10136318; doi:10.3390/biology12040532)
Supplement: Supplementary file 1 [file biology-12-00532-s001.zip › biology-2192236-supplementary/Table S12.xlsx]

## Sheet: Sheet1
Table S12. SNPs with significant differences in allele frequency between populations in the Chinese group.
Position	Allele	Broody populations (Freq)	Non-broody populations (Freq)	Chi2	Fisher's p value
9,880,627	C	0.962	0.429	14.8237	0.00012
	G	0.038	0.571
9,880,638	C	0.769	0.125	16.4806	4.99e-005
	T	0.769	0.875
9,881,020	A	0.875	0.357	10.974588	0.000930
	G	0.125	0.643
9,881,517	A	1.000	0.286	21.758	3.17e-006
	C	0.000	0.714
9,899,584	A	0.083	0.714	16.292	5.51e-005
	T	0.917	0.286
9,899,827	A	0.818	0.188	4.903	0.000115
	C	0.182	0.812
9,902,699	A	1.000	0.389	15.840	6.99e-005
	G	0.000	0.611
9,904,922	A	0.875	0.000	29.474	5.94e-008
	G	0.125	1.000
9,917,483	A	1.000	0.500	14.400	0.000150
	G	0.000	0.500
9,917,500	C	0.000	0.714	23.265	1.45e-006
	T	1.000	0.286
9,917,844	C	0.091	0.722	16.835	.14e-005
	T	0.909	0.278
9,917,952	C	0.923	0.250	18.085	2.15e-005
	G	0.077	0.750
