# Supplementary material for: Population Structure and Selection Signatures of Domestication in Geese
Source: Biology (Basel). 2023 Mar 31;12(4):532. doi: 10.3390/biology12040532 (PMC10136318; doi:10.3390/biology12040532)
Supplement: Supplementary file 1 [file biology-12-00532-s001.zip › biology-2192236-supplementary/Table S13.xlsx]

## Sheet: 附表11-欧洲鹅抱窝
Table S13. Candidate regions associated with broodiness behavior in the European group.
Scaffold	Start (bp)	End (bp)	Gene name	θπ broodiness/θπ non-broodiness	FST
NW_013185834.1	640001	680001	CDH13	3.45455	0.237229
NW_013185792.1	1020001	1060001	LHCGR	2.42247	0.226739
NW_013185693.1	390001	430001	ORC5	2.66479	0.222859
NW_013185657.1	9390001	9430001	ITPKA;LTK	4.90716	0.22098
NW_013185702.1	2330001	2370001	LOC106036586	2.15893	0.218575
NW_013185657.1	9420001	9460001	ITPKA;LOC106043157	2.12986	0.216924
NW_013185657.1	9410001	9450001	ITPKA;LOC106043157	2.90383	0.216449
NW_013185834.1	650001	690001	CDH13	3.31829	0.209015
NW_013185834.1	670001	710001	CDH13	3.05586	0.208338
NW_013185834.1	660001	700001	CDH13	3.28419	0.207692
NW_013185736.1	3980001	4020001	CXCR5;DDX6;BCL9L	11.4143	0.20285
NW_013185657.1	9400001	9440001	ITPKA	3.50632	0.202495
NW_013185702.1	2340001	2380001	LOC106036586	2.39462	0.201691
NW_013185792.1	1180001	1220001	FSHR	3.13166	0.198091
NW_013185765.1	250001	290001	NEDD9	2.22992	0.197067
NW_013185736.1	4050001	4090001	HMBS;C2CD2L;DPAGT1	4.96737	0.196387
NW_013185792.1	1000001	1040001	GTF2A1L;LHCGR	2.51478	0.195981
NW_013185688.1	580001	620001	CCDC70	3.24052	0.194949
NW_013185719.1	3240001	3280001	COL15A1	2.48844	0.193393
NW_013185792.1	1010001	1050001	LHCGR	2.64665	0.191056
NW_013185719.1	3250001	3290001	COL15A1	2.33858	0.190952
NW_013185915.1	720001	760001	LOC106047492;VAMP7;LOC106047519	2.16407	0.190276
NW_013185688.1	650001	690001	WDFY2;DHRS12	2.57792	0.189475
NW_013185697.1	2190001	2230001	ELP2	3.69586	0.186847
NW_013185719.1	3220001	3260001	COL15A1	2.55022	0.182546
NW_013185697.1	2200001	2240001	ELP2	3.72096	0.182414
NW_013185736.1	4040001	4080001	HMBS;VPS11;C2CD2L;DPAGT1	6.51624	0.181936
NW_013185688.1	520001	560001	ALG11;ATP7B;LOC106035100	2.71515	0.181381
NW_013185792.1	1190001	1230001	FSHR	2.57781	0.180169
NW_013185688.1	600001	640001	CCDC70	2.91313	0.17904
NW_013185722.1	630001	670001	KIAA2022	3.19805	0.178535
NW_013185736.1	4030001	4070001	HMBS;DDX6;VPS11;C2CD2L;DPAGT1	5.58276	0.178349
NW_013185792.1	460001	500001	FAM179A;WDR43	3.00425	0.177777
NW_013185736.1	4020001	4060001	HMBS;DDX6;VPS11;DPAGT1	4.88754	0.177166
NW_013185722.1	620001	660001	KIAA2022	2.40084	0.175028
NW_013185792.1	450001	490001	FAM179A;WDR43	2.76614	0.174042
NW_013185715.1	1850001	1890001	CDKL5	3.03518	0.173531
NW_013185792.1	440001	480001	FAM179A	2.7333	0.172108
NW_013185859.1	1410001	1450001	SSH2	2.13517	0.171715
NW_013185688.1	500001	540001	ALG11;NEK3;ATP7B;LOC106035100	2.71314	0.171572
NW_013185688.1	590001	630001	CCDC70	2.83505	0.170406
NW_013185736.1	4010001	4050001	HMBS;CXCR5;DDX6;VPS11	5.60947	0.17001
NW_013185665.1	10310001	10350001	KIAA1147;AGK	2.71174	0.169624
NW_013185736.1	3990001	4030001	CXCR5;DDX6;BCL9L	8.04779	0.169008
NW_013185692.1	3590001	3630001	SUCLG2	5.66667	0.16857
NW_013185962.1	340001	380001	PNPLA1;ETV7;KCTD20	16.7741	0.167336
NW_013185962.1	330001	370001	LOC106048434;PNPLA1;ETV7;KCTD20	29.5742	0.167263
NW_013185736.1	4000001	4040001	CXCR5;DDX6;VPS11	6.32195	0.166606
NW_013185736.1	3970001	4010001	CXCR5;BCL9L	6.34786	0.164712
NW_013185688.1	490001	530001	ALG11;NEK3;LOC106035100	2.66602	0.16466
NW_013185693.1	380001	420001	ORC5	2.13763	0.16389
NW_013185659.1	2460001	2500001	ACTN2	4.15629	0.161896
NW_013185660.1	5910001	5950001	SCN1A	2.99009	0.160871
NW_013185725.1	920001	960001	RALGAPA1	3.39866	0.160343
NW_013185688.1	510001	550001	ALG11;ATP7B;LOC106035100	2.89406	0.160308
NW_013185655.1	15670001	15710001	EML1	4.27191	0.15954
NW_013185686.1	1360001	1400001	DSP	2.46107	0.158792
NW_013185674.1	6990001	7030001	GRIA1	4.51471	0.158343
NW_013185962.1	350001	390001	ETV7;KCTD20	11.1271	0.158188
NW_013185657.1	4100001	4140001	BCAS1	2.933	0.156988
NW_013185674.1	6980001	7020001	GRIA1	3.964	0.156588
NW_013185715.1	1840001	1880001	CDKL5	3.46996	0.156316
NW_013185714.1	560001	600001	SLC25A5;LOC106037674;SLC25A43	10.1737	0.156227
NW_013185915.1	700001	740001	LOC106047492;LOC106047489;VAMP7	2.3739	0.1556
NW_013185657.1	4110001	4150001	BCAS1	2.69496	0.155427
NW_013185915.1	650001	690001	LOC106047489;ZNF185	2.43716	0.155368
NW_013185730.1	710001	750001	EPHB1	2.59384	0.155206
NW_013185714.1	4140001	4180001	LOC106037734	2.34179	0.154897
NW_013185687.1	4860001	4900001	LDLRAD4	5.77576	0.153899
NW_013185859.1	1430001	1470001	SSH2	2.1035	0.153646
NW_013185686.1	1420001	1460001	SSR1;RIOK1	2.33126	0.152277
NW_013185688.1	570001	610001	CCDC70;ATP7B	2.6387	0.149883
NW_013185693.1	440001	480001	ORC5;RELN	4.07819	0.149759
NW_013185736.1	3960001	4000001	BCL9L	3.29182	0.148703
NW_013185686.1	1700001	1740001	LY86	2.58746	0.148388
NW_013185695.1	3210001	3250001	SHOX	2.35008	0.147141
NW_013185686.1	1380001	1420001	RIOK1	2.16414	0.147118
NW_013185693.1	450001	490001	RELN	3.34145	0.147064
NW_013185693.1	460001	500001	RELN	3.17987	0.146712
NW_013185686.1	1690001	1730001	LY86	2.56952	0.146515
NW_013185821.1	1160001	1200001	GFOD1;TBC1D7	3.40924	0.146178
NW_013185864.1	750001	790001	TANC2	5.14959	0.145733
NW_013185827.1	810001	850001	CEP128	2.23651	0.145432
NW_013185697.1	1610001	1650001	GALNT12	2.09065	0.144736
NW_013185697.1	3050001	3090001	ERP44;INVS	9.10006	0.142892
NW_013185695.1	3220001	3260001	SHOX	2.20252	0.141579
NW_013185701.1	660001	700001	NTRK3	4.68608	0.14115
NW_013185838.1	520001	560001	LOC106045020	4.12213	0.140445
NW_013185736.1	3950001	3990001	BCL9L	2.38464	0.14042
NW_013185688.1	530001	570001	ALG11;ATP7B	2.2365	0.140096
NW_013185697.1	1740001	1780001	GABBR2	2.15659	0.138624
NW_013185722.1	580001	620001	KIAA2022	2.49657	0.138112
NW_013185666.1	9660001	9700001	GGT1;LRRC75B	2.33737	0.138105
NW_013185765.1	180001	220001	NEDD9	2.30179	0.13796
NW_013185828.1	1750001	1790001	TTC13;LOC106044581	2.21701	0.137807
NW_013185838.1	530001	570001	LOC106045020	3.58727	0.137219
NW_013185674.1	7000001	7040001	GRIA1	5.40154	0.137197
NW_013185962.1	310001	350001	LOC106048434;PNPLA1;ETV7	4.26864	0.136926
NW_013185667.1	9880001	9920001	LOC106031601;LOC106031600	2.6305	0.136619
NW_013185693.1	5370001	5410001	SEMA3D	3.25071	0.136255
NW_013185665.1	10320001	10360001	AGK	2.76316	0.136038
NW_013185704.1	2430001	2470001	CNTN4	7.80091	0.135653
NW_013185792.1	430001	470001	FAM179A	2.47413	0.135597
NW_013185655.1	15680001	15720001	EML1	4.14564	0.135026
NW_013185675.1	7830001	7870001	TESK2	3.79891	0.134963
NW_013185962.1	360001	400001	ETV7;KCTD20;STK38	5.89287	0.134927
NW_013185693.1	430001	470001	ORC5	3.45205	0.134751
NW_013185697.1	1720001	1760001	GABBR2	3.21019	0.134178
NW_013185722.1	2300001	2340001	COL4A6	3.59626	0.134095
NW_013185791.1	2280001	2320001	LOC106043080	2.69589	0.133843
NW_013185838.1	580001	620001	LOC106045020	3.92151	0.133764
NW_013185665.1	10300001	10340001	KIAA1147;AGK	3.02076	0.13343
NW_013185697.1	3070001	3110001	ERP44	2.89963	0.133389
NW_013185697.1	3060001	3100001	ERP44;INVS	3.55481	0.133099
NW_013185704.1	2440001	2480001	CNTN4	8.64048	0.132469
NW_013185792.1	470001	510001	FAM179A;WDR43;TRMT61B	2.67419	0.132194
NW_013185864.1	610001	650001	TANC2	3.28394	0.130728
NW_013185688.1	550001	590001	ATP7B	2.11241	0.130545
NW_013186168.1	40001	80001	LOC106029425	3.45935	0.130391
NW_013185730.1	700001	740001	EPHB1	2.34627	0.129734
NW_013185692.1	3580001	3620001	SUCLG2	3.62495	0.12947
NW_013185838.1	510001	550001	LOC106045020	4.56006	0.12934
NW_013185666.1	9480001	9520001	LOC106031301;CRKL	2.44759	0.128839
NW_013185688.1	610001	650001	DHRS12	2.58359	0.12842
NW_013185655.1	15710001	15750001	EML1	3.72134	0.128012
NW_013186125.1	30001	70001	LOC106049959;LOC106049958;LOC106029318;LOC106029319	2.58504	0.127691
NW_013185688.1	630001	670001	DHRS12	3.77824	0.127684
NW_013185722.1	2280001	2320001	COL4A6	3.80249	0.127588
NW_013185704.1	2390001	2430001	CNTN4	2.55278	0.127263
NW_013185659.1	2450001	2490001	ACTN2	5.33574	0.127116
NW_013185666.1	9470001	9510001	LOC106031301	2.42746	0.126655
NW_013185656.1	5280001	5320001	SENP7;IMPG2	2.80013	0.126563
NW_013185697.1	1620001	1660001	GALNT12	2.23339	0.126518
NW_013185693.1	370001	410001	ORC5	2.55386	0.126424
NW_013185693.1	5360001	5400001	SEMA3D	3.20261	0.125909
NW_013185693.1	360001	400001	ORC5	2.72956	0.125871
NW_013185765.1	50001	90001	GCM2;MAK;SYCP2L	2.46089	0.125639
NW_013186100.1	120001	160001	LOC106049835	2.42911	0.125622
NW_013185655.1	15720001	15760001	EML1	3.22159	0.125421
NW_013185736.1	3570001	3610001	ZBTB16	2.83289	0.124599
NW_013185736.1	3740001	3780001	CLDN25;LOC106039791	15.3091	0.124411
NW_013185657.1	4020001	4060001	ZNF217	3.49877	0.124073
NW_013185688.1	640001	680001	WDFY2;DHRS12	3.43619	0.123466
NW_013185792.1	370001	410001	LOC106043137;ALK;CLIP4	3.18673	0.123253
NW_013185665.1	10390001	10430001	TMEM178B	5.8539	0.123147
NW_013185686.1	1710001	1750001	LY86	3.2195	0.123093
NW_013185697.1	1630001	1670001	GALNT12;GABBR2	2.29279	0.123066
NW_013185704.1	2300001	2340001	IL5RA;CNTN4	7.35169	0.123057
NW_013185714.1	4500001	4540001	GABRQ;GABRA3	11.1405	0.122669
NW_013185666.1	9640001	9680001	GGT5;GGT1	2.34486	0.122448
NW_013185864.1	140001	180001	LOC106045951;LOC106045970	2.27907	0.12244
NW_013185722.1	2270001	2310001	COL4A6	4.51349	0.122281
NW_013185675.1	7820001	7860001	TESK2	2.93008	0.122186
NW_013185657.1	4010001	4050001	ZNF217	3.40062	0.12205
NW_013185686.1	1680001	1720001	LY86	2.55318	0.121922
NW_013185666.1	9860001	9900001	SPECC1L;BCR	2.67275	0.121914
NW_013185821.1	1150001	1190001	GFOD1	4.1532	0.121679
NW_013185730.1	720001	760001	EPHB1	2.33804	0.121468
NW_013185691.1	1020001	1060001	DOPEY1	2.13193	0.121371
NW_013185844.1	1380001	1420001	PDZD8;SLC18A2	2.73002	0.121213
NW_013185815.1	800001	840001	KTN1	2.44561	0.12074
NW_013185836.1	530001	570001	STARD6;DYNAP;POLI;LOC106044930	4.50181	0.120737
NW_013185946.1	200001	240001	LOC106048184	5.2169	0.120715
NW_013185655.1	15690001	15730001	EML1	3.95574	0.12028
NW_013185697.1	5700001	5740001	CNDP1	2.35609	0.120239
NW_013185659.1	2440001	2480001	ACTN2	4.29982	0.120169
NW_013185657.1	5240001	5280001	RBM38;RAE1	2.07699	0.120118
NW_013185701.1	650001	690001	NTRK3	3.13299	0.119901
NW_013185666.1	9540001	9580001	KLHL22;MED15	4.60891	0.118898
NW_013185736.1	3750001	3790001	LOC106039791;KMT2A	19.7062	0.118757
NW_013185715.1	1830001	1870001	CDKL5	2.3116	0.118466
NW_013185714.1	670001	710001	LONRF3;FAM199X;LOC106037692;LOC106037652	5.23704	0.118454
NW_013185979.1	320001	360001	TMEM106A;NBR1;BRCA1	3.03825	0.118337
NW_013185810.1	1150001	1190001	LOC106043857;BPHL	2.50185	0.11808
NW_013185674.1	1220001	1260001	ARHGAP26	2.22663	0.118078
NW_013185691.1	1030001	1070001	DOPEY1	2.20296	0.117901
NW_013185666.1	9500001	9540001	CRKL;KLHL22	2.66882	0.117676
NW_013185736.1	3580001	3620001	ZBTB16	3.15383	0.117643
NW_013185697.1	5800001	5840001	LOC106036028	3.54087	0.117609
NW_013185736.1	3760001	3800001	LOC106039791;KMT2A	15.6965	0.117542
NW_013185719.1	3090001	3130001	RECK	3.04633	0.117498
NW_013185802.1	700001	740001	SERBP1;IL12RB2	3.13691	0.117435
NW_013185712.1	4380001	4420001	LOC106037508	2.23355	0.117195
NW_013185765.1	2880001	2920001	PDCD6IP	2.16499	0.117156
NW_013185714.1	680001	720001	LONRF3;FAM199X;LOC106037692	5.20971	0.117045
NW_013185828.1	1760001	1800001	TTC13;LOC106044581	2.34664	0.116979
NW_013185864.1	620001	660001	TANC2	2.65859	0.116904
NW_013185686.1	1480001	1520001	RREB1	2.71747	0.116885
NW_013185719.1	3210001	3250001	COL15A1	2.64561	0.116852
NW_013185838.1	670001	710001	LOC106045020	4.96879	0.116741
NW_013185810.1	1160001	1200001	LOC106043857;BPHL;SLC22A23	2.4525	0.116737
NW_013185675.1	7810001	7850001	LOC106033057;TESK2	2.71378	0.116647
NW_013185791.1	370001	410001	GNAO1	2.82535	0.115983
NW_013185687.1	4870001	4910001	LDLRAD4	3.87183	0.115722
NW_013185665.1	10340001	10380001	AGK;TMEM178B	2.67704	0.115606
NW_013185693.1	410001	450001	ORC5	2.74229	0.115542
NW_013185655.1	15700001	15740001	EML1	3.89106	0.115507
NW_013185674.1	6930001	6970001	GRIA1	4.00836	0.115388
NW_013185722.1	2260001	2300001	COL4A6	2.75337	0.11537
NW_013185686.1	1450001	1490001	SSR1;RREB1	3.62552	0.115344
NW_013185838.1	630001	670001	LOC106045020	4.52287	0.115317
NW_013185838.1	640001	680001	LOC106045020	4.26233	0.115142
NW_013185760.1	2230001	2270001	SUCO	2.76327	0.114995
NW_013185828.1	1780001	1820001	LOC106044581;CAPN9	3.35891	0.11466
NW_013185666.1	9490001	9530001	LOC106031301;CRKL	2.572	0.11445
NW_013185714.1	540001	580001	LOC106037650;SLC25A5;UBE2A;SLC25A43	12.509	0.114343
NW_013185962.1	270001	310001	LOC106048455	2.30909	0.114303
NW_013185697.1	1730001	1770001	GABBR2	3.01248	0.114139
NW_013185666.1	9530001	9570001	KLHL22;MED15	4.27832	0.113864
NW_013185661.1	6110001	6150001	RFTN1	2.10762	0.113806
NW_013185838.1	540001	580001	LOC106045020	3.43733	0.113622
NW_013185671.1	2830001	2870001	FAM160A1	3.09777	0.113237
NW_013185665.1	10400001	10440001	TMEM178B	4.4983	0.113187
NW_013185838.1	560001	600001	LOC106045020	3.26337	0.113168
NW_013185838.1	500001	540001	LOC106045020	5.69233	0.113156
NW_013185656.1	5270001	5310001	SENP7;IMPG2	2.19069	0.113079
NW_013185738.1	3140001	3180001	CDH20	7.26078	0.112935
NW_013185730.1	680001	720001	KY;EPHB1	2.10503	0.112892
NW_013185859.1	1240001	1280001	TMIGD1;CPD;BLMH;SLC6A4	3.96859	0.112823
NW_013185828.1	1770001	1810001	TTC13;LOC106044581	3.389	0.112772
NW_013186001.1	110001	150001	LOC106049048;HORMAD2	4.09763	0.112362
NW_013185838.1	590001	630001	LOC106045020	3.27737	0.112361
NW_013185674.1	6920001	6960001	GRIA1	4.34666	0.112228
NW_013185802.1	710001	750001	SERBP1;IL12RB2	2.48657	0.112204
NW_013185705.1	1130001	1170001	WNT3A	3.25882	0.112129
NW_013185705.1	1140001	1180001	WNT3A	3.66817	0.112104
NW_013185962.1	370001	410001	KCTD20;STK38	3.85687	0.112103
NW_013185692.1	6020001	6060001	CNTN3	3.4771	0.112013
NW_013185697.1	1660001	1700001	GALNT12;GABBR2	2.11343	0.111679
NW_013185810.1	980001	1020001	IRF4;DUSP22	8.90707	0.111573
NW_013186047.1	10001	50001	LOC106049463	2.1247	0.111513
NW_013185730.1	690001	730001	EPHB1	2.33286	0.111308
NW_013185680.1	5760001	5800001	COLGALT2;RGL1	2.29874	0.11126
NW_013185808.1	710001	750001	CLUH;PAFAH1B1	8.06062	0.111142
NW_013185704.1	2410001	2450001	CNTN4	3.32195	0.111055
NW_013185836.1	520001	560001	STARD6;POLI;LOC106044930;MBD2	3.48765	0.110989
NW_013185677.1	6050001	6090001	TRRAP	3.23566	0.110944
NW_013185666.1	9520001	9560001	CRKL;KLHL22;MED15	4.33366	0.110872
NW_013185695.1	3990001	4030001	AKAP17A;ASMT	2.99651	0.110762
NW_013185704.1	2310001	2350001	IL5RA;CNTN4	7.27639	0.110701
NW_013185657.1	9380001	9420001	ITPKA;LTK	2.79566	0.110576
NW_013185657.1	6550001	6590001	MAP3K9	2.1686	0.110514
NW_013185714.1	570001	610001	LOC106037674;SLC25A43	8.71092	0.110513
NW_013185911.1	520001	560001	GALNT1	3.00252	0.110353
NW_013185693.1	420001	460001	ORC5	2.66298	0.110351
NW_013185722.1	2290001	2330001	COL4A6	3.34896	0.11034
NW_013185962.1	300001	340001	LOC106048434;PNPLA1	2.18118	0.110303
NW_013185714.1	550001	590001	LOC106037650;SLC25A5;SLC25A43	11.3406	0.110282
NW_013185736.1	3730001	3770001	CLDN25;USP28;LOC106039791	10.46	0.110263
NW_013185656.1	5290001	5330001	SENP7	3.35705	0.110177
NW_013185656.1	5300001	5340001	SENP7;LOC106038723	2.32198	0.110172
NW_013185692.1	6030001	6070001	CNTN3	3.18553	0.11014
NW_013185838.1	680001	720001	LOC106045020	5.09724	0.110116
NW_013185828.1	1690001	1730001	ARV1	2.52674	0.110026
NW_013185675.1	7840001	7880001	TESK2	3.35368	0.109981
NW_013185665.1	10290001	10330001	WEE2;KIAA1147;AGK	2.514	0.109664
NW_013185911.1	510001	550001	GALNT1	2.65416	0.109528
NW_013185714.1	4430001	4470001	GABRQ	5.01299	0.109475
NW_013185864.1	740001	780001	TANC2	3.07204	0.109159
NW_013185864.1	150001	190001	LOC106045970;MAPT	2.2386	0.108989
NW_013185704.1	2400001	2440001	CNTN4	4.18586	0.108909
NW_013185692.1	5990001	6030001	CNTN3	2.40622	0.108675
NW_013185979.1	300001	340001	TMEM106A;DHX8;NBR1	11.9403	0.108657
NW_013185760.1	2200001	2240001	FASLG;SUCO	2.28269	0.10863
NW_013186106.1	70001	110001	LOC106049866	3.47495	0.108445
NW_013186106.1	60001	100001	LOC106049866	3.47495	0.108445
NW_013185859.1	1260001	1300001	BLMH;SLC6A4	2.49515	0.108366
NW_013185791.1	360001	400001	GNAO1	3.01259	0.108346
NW_013185687.1	4880001	4920001	LDLRAD4	3.63877	0.108185
NW_013185714.1	4180001	4220001	LOC106037734	3.84748	0.108161
NW_013185979.1	310001	350001	TMEM106A;DHX8;NBR1;BRCA1	5.99038	0.108028
NW_013185836.1	540001	580001	STARD6;DYNAP;POLI;LOC106044930;RAB27B	2.49965	0.108021
NW_013185686.1	1460001	1500001	RREB1	2.95674	0.107889
NW_013185844.1	1390001	1430001	PDZD8;SLC18A2	2.79061	0.107777
NW_013185864.1	780001	820001	TANC2	7.24172	0.10768
NW_013185675.1	7200001	7240001	LOC106033086;LOC106032966;LOC106032948	2.71196	0.107452
NW_013185677.1	2190001	2230001	GTF3C1	2.57246	0.10721
NW_013185963.1	120001	160001	PSMB3;MLLT6;PIP4K2B	2.47699	0.107053
NW_013185705.1	1110001	1150001	WNT3A	2.07754	0.107052
NW_013185754.1	880001	920001	FLT1	4.20121	0.106767
NW_013185665.1	10330001	10370001	AGK;TMEM178B	2.46256	0.106541
NW_013185704.1	2420001	2460001	CNTN4	5.89547	0.106418
NW_013185868.1	180001	220001	FAM107B	2.89195	0.106321
NW_013185666.1	9650001	9690001	GGT1	2.30525	0.106252
NW_013185714.1	4160001	4200001	LOC106037734	2.65491	0.106216
NW_013185791.1	380001	420001	CBFB	3.41484	0.106131
NW_013185722.1	2310001	2350001	COL4A6	3.8996	0.106121
NW_013185719.1	3200001	3240001	COL15A1	2.61222	0.105921
NW_013185722.1	2020001	2060001	ACSL4	3.46629	0.105815
NW_013185688.1	620001	660001	DHRS12	3.26397	0.105813
NW_013185701.1	640001	680001	NTRK3	3.63661	0.10578
NW_013185697.1	2990001	3030001	INVS	12.7126	0.105743
NW_013185666.1	9260001	9300001	LOC106031439;LOC106031296;LOC106031470	5.98163	0.105685
NW_013185680.1	5770001	5810001	COLGALT2;RGL1	2.2381	0.105635
NW_013185671.1	2820001	2860001	FAM160A1	2.69217	0.105629
NW_013185821.1	1650001	1690001	EDN1	3.92238	0.105612
NW_013185765.1	1570001	1610001	TRIP13;BRD9	3.4108	0.105568
NW_013185655.1	3600001	3640001	FGFR3	3.47493	0.105452
NW_013185695.1	4000001	4040001	AKAP17A;ASMT	2.39271	0.105291
NW_013185791.1	2270001	2310001	LOC106043080	2.26416	0.105275
NW_013185745.1	530001	570001	GRM8	2.23935	0.105266
NW_013185760.1	1150001	1190001	RGS2	2.46435	0.105263
NW_013185654.1	5060001	5100001	WDFY4	3.00106	0.105244
NW_013185672.1	5690001	5730001	EPB41L2	2.77456	0.105163
NW_013185859.1	1320001	1360001	EFCAB5;SSH2	2.80461	0.105063
NW_013185714.1	4170001	4210001	LOC106037734	2.93662	0.105061
NW_013185675.1	7190001	7230001	LOC106033086;LOC106032948	2.92303	0.104934
NW_013185714.1	630001	670001	LOC106037652	13.4623	0.104888
NW_013185864.1	250001	290001	LOC106045979;KANSL1	4.17841	0.104667
NW_013185657.1	9490001	9530001	NDUFAF1;RTF1;NUSAP1	3.63412	0.104633
NW_013185674.1	2790001	2830001	LOC106032667;VDAC1	2.22749	0.104587
NW_013185672.1	5720001	5760001	EPB41L2	2.97153	0.104551
NW_013185692.1	6040001	6080001	CNTN3	2.49303	0.10437
NW_013185810.1	990001	1030001	DUSP22	5.88917	0.104349
NW_013185816.1	660001	700001	NTNG2;MED27	5.25379	0.104284
NW_013185728.1	3610001	3650001	YTHDF3	3.15684	0.104121
NW_013185657.1	8860001	8900001	LOC106043041	2.84278	0.104071
NW_013185669.1	3030001	3070001	FGF14;TPP2	2.16539	0.103997
NW_013185725.1	910001	950001	RALGAPA1	2.94823	0.103886
NW_013185963.1	110001	150001	CWC25;PSMB3;PIP4K2B	3.50708	0.103882
NW_013185911.1	500001	540001	GALNT1	2.6058	0.103867
NW_013185791.1	250001	290001	GNAO1	5.58894	0.103831
NW_013185692.1	5970001	6010001	CNTN3	2.29804	0.103679
NW_013185686.1	1470001	1510001	RREB1	3.05258	0.103668
NW_013185864.1	240001	280001	LOC106045979;KANSL1	3.67249	0.103666
NW_013185697.1	5690001	5730001	CNDP1;ZNF407	2.56916	0.103627
NW_013185686.1	1720001	1760001	LY86	3.16853	0.103621
NW_013185657.1	12670001	12710001	HSD17B12	3.24542	0.103499
NW_013185754.1	890001	930001	POMP	4.67644	0.103484
NW_013185872.1	880001	920001	CCND2	2.67687	0.103344
NW_013185675.1	7210001	7250001	NSUN4;LOC106033086;LOC106032966;LOC106032948	2.9184	0.103256
NW_013185664.1	4910001	4950001	NOL10;ATP6V1C2	3.99212	0.103197
NW_013185676.1	40001	80001	WDR59;FA2H	2.69999	0.103
NW_013185687.1	4850001	4890001	LDLRAD4	7.07682	0.102801
NW_013185686.1	1430001	1470001	SSR1;RREB1	2.68044	0.102414
NW_013185719.1	3110001	3150001	RECK;TGFBR1	2.7338	0.102377
NW_013185686.1	1670001	1710001	LY86	3.11121	0.102305
NW_013185765.1	2070001	2110001	STAC	2.25041	0.102291
NW_013185800.1	440001	480001	PTPRT	2.49556	0.102273
NW_013185864.1	790001	830001	TANC2	7.13165	0.102088
NW_013185668.1	1940001	1980001	GPHN;BMF	2.33238	0.102034
NW_013185828.1	1680001	1720001	ARV1	2.17455	0.10198
NW_013185657.1	8870001	8910001	LOC106043041	2.87235	0.101929
NW_013185717.1	1510001	1550001	MSRA	2.08571	0.101888
NW_013185666.1	9450001	9490001	LOC106031301;CABIN1	2.4134	0.10186
NW_013185701.1	630001	670001	NTRK3	3.40167	0.101757
NW_013185838.1	570001	610001	LOC106045020	4.13734	0.101724
NW_013185772.1	1880001	1920001	TSNARE1	2.45139	0.101453
NW_013185657.1	3780001	3820001	TSHZ2	2.32622	0.101444
NW_013185772.1	1890001	1930001	TSNARE1	2.41659	0.101201
NW_013185859.1	1310001	1350001	EFCAB5;NSRP1	2.16319	0.101173
NW_013185714.1	690001	730001	LONRF3;FAM199X;LOC106037692	7.08859	0.101152
NW_013185697.1	5710001	5750001	CNDP1	2.4797	0.101113
NW_013185810.1	1140001	1180001	LOC106043857;BPHL	2.97315	0.101014
NW_013185666.1	9270001	9310001	LOC106031439;LOC106031296;LOC106031470;LOC106031298;LOC106031440;DDX51	5.01756	0.100942
NW_013185765.1	200001	240001	NEDD9	2.47865	0.100902
NW_013185802.1	690001	730001	SERBP1;IL12RB2	2.40275	0.100835
NW_013185838.1	690001	730001	LOC106045020	4.73216	0.100806
NW_013185674.1	1850001	1890001	LOC106032880;PDLIM4;LOC106032756	11.4906	0.100805
NW_013186090.1	120001	160001	EIF3G;LOC106049785;DNMT1	2.27575	0.100559
NW_013185792.1	990001	1030001	GTF2A1L;LHCGR	2.24378	0.100291
NW_013185714.1	620001	660001	LOC106037652	11.2651	0.10017
NW_013185664.1	4920001	4960001	NOL10;ATP6V1C2;PDIA6	3.53386	0.100117
NW_013185871.1	990001	1030001	LRRTM4	2.42196	0.100115
NW_013185675.1	7170001	7210001	DMBX1;LOC106032948	2.1304	0.0999303
NW_013185864.1	720001	760001	TANC2	4.61319	0.0998662
NW_013185808.1	700001	740001	CLUH	6.66466	0.0998352
NW_013186106.1	90001	130001	LOC106049866	2.42702	0.0998136
NW_013185695.1	4010001	4050001	AKAP17A;ASMT	2.58724	0.0997274
NW_013185687.1	30001	70001	METTL4	2.12367	0.0997101
NW_013185728.1	4570001	4610001	ARMC1	2.2137	0.0995854
NW_013185661.1	3190001	3230001	MPP6;DFNA5	2.35307	0.0995089
NW_013185714.1	2690001	2730001	FMR1	2.98467	0.099393
NW_013185654.1	5070001	5110001	WDFY4;ARHGAP22	3.35707	0.0993686
NW_013185657.1	15610001	15650001	SLC1A2	2.81048	0.0993084
NW_013185792.1	420001	460001	FAM179A	2.53947	0.0992865
NW_013185666.1	5620001	5660001	SFSWAP	2.07411	0.099136
NW_013185705.1	4150001	4190001	CSRNP1	5.5898	0.0989934
NW_013185719.1	3190001	3230001	COL15A1	3.28688	0.0989372
NW_013185864.1	670001	710001	TANC2	4.21064	0.0988286
NW_013185687.1	20001	60001	METTL4	2.63143	0.0988212
NW_013185666.1	9460001	9500001	LOC106031301;CABIN1	2.37536	0.0987519
NW_013185765.1	2060001	2100001	STAC	2.18943	0.0986736
NW_013185674.1	1230001	1270001	ARHGAP26	2.37848	0.0986299
NW_013185657.1	12680001	12720001	HSD17B12	4.62922	0.0986248
NW_013185719.1	3100001	3140001	RECK	2.23851	0.0984715
NW_013186125.1	20001	60001	LOC106049957;LOC106029317;LOC106049959;LOC106029318;LOC106029319	3.84139	0.0983603
NW_013185816.1	670001	710001	NTNG2;LOC106044097;MED27	2.84211	0.0982591
NW_013186106.1	80001	120001	LOC106049866	2.32207	0.0981208
NW_013185736.1	3720001	3760001	CLDN25;USP28;LOC106039791	8.06708	0.0980943
NW_013185692.1	5980001	6020001	CNTN3	2.23382	0.0980001
NW_013185666.1	9510001	9550001	CRKL;KLHL22	3.8651	0.0977649
NW_013185674.1	7010001	7050001	GRIA1	4.28929	0.0977333
NW_013185864.1	880001	920001	MRC2	4.38239	0.0975661
NW_013185705.1	1120001	1160001	WNT3A	2.51669	0.0975534
NW_013185654.1	5980001	6020001	LOC106034087;BLOC1S2;LOC106049164	3.21742	0.0975173
NW_013185760.1	1120001	1160001	RGS2	2.43831	0.097487
NW_013185791.1	270001	310001	GNAO1	6.67113	0.0974485
NW_013185871.1	980001	1020001	LRRTM4	2.11572	0.0973947
NW_013185677.1	6360001	6400001	LOC106033523	2.69904	0.0973598
NW_013185666.1	5730001	5770001	MMP17	3.09362	0.0973108
NW_013185864.1	600001	640001	TANC2	2.63002	0.0971789
NW_013185692.1	6270001	6310001	CHL1	2.07609	0.0971453
NW_013185799.1	1730001	1770001	SOD1;SCAF4	2.09956	0.0970713
NW_013185654.1	5050001	5090001	WDFY4	3.57272	0.0970506
NW_013185697.1	5790001	5830001	FAM69C;LOC106036028	3.10035	0.0970293
NW_013185736.1	3770001	3810001	LOC106039791;KMT2A	15.9219	0.0969008
NW_013185657.1	12660001	12700001	ALKBH3;HSD17B12	3.41591	0.0968479
NW_013185906.1	420001	460001	ADGRL3	2.41835	0.0967873
NW_013185781.1	1470001	1510001	IGF2	3.25847	0.0967289
NW_013185685.1	3420001	3460001	NOG;ANKFN1	2.13395	0.096719
NW_013185802.1	720001	760001	SERBP1;GNG12	2.38143	0.0966896
NW_013185821.1	1180001	1220001	TBC1D7;PHACTR1	2.63009	0.0965984
NW_013185791.1	260001	300001	GNAO1	6.09813	0.0965878
NW_013185903.1	1	40001	LOC106047256;NCS1	5.41469	0.0965792
NW_013185704.1	2320001	2360001	CNTN4	6.53152	0.0965567
NW_013185668.1	1470001	1510001	ATP6V1D;PLEK2;EIF2S1;MPP5	3.55767	0.096434
NW_013185810.1	970001	1010001	IRF4;DUSP22	7.42743	0.0963748
NW_013185864.1	730001	770001	TANC2	3.17129	0.096369
NW_013185666.1	9550001	9590001	SMPD4;MED15	3.26493	0.0962796
NW_013185760.1	2920001	2960001	LOC106041602;RXRG	4.44918	0.096152
NW_013185772.1	1900001	1940001	TSNARE1	2.39636	0.096147
NW_013185738.1	3120001	3160001	CDH20	3.92035	0.0961229
NW_013185792.1	410001	450001	LOC106043137;FAM179A	2.24233	0.0960512
NW_013185656.1	3170001	3210001	CFAP44;BOC	2.15114	0.0959809
NW_013185742.1	510001	550001	PXYLP1	2.38396	0.0959801
NW_013185714.1	1860001	1900001	MAMLD1	2.43693	0.0958677
NW_013185666.1	5750001	5790001	MMP17	8.25553	0.0958598
NW_013185674.1	1840001	1880001	LOC106032880;LOC106032756	8.30622	0.0957619
NW_013185675.1	7220001	7260001	NSUN4;LOC106032950;LOC106033086;LOC106032966;LRRC41	2.43143	0.0956913
NW_013185677.1	1710001	1750001	NUDT16L1;NAA60;MGRN1	24.909	0.0956624
NW_013185654.1	4260001	4300001	STAMBPL1;LOC106044849;ANKRD22;LOC106045158	2.23721	0.0956333
NW_013185655.1	15730001	15770001	EML1	2.61564	0.0955142
NW_013185692.1	6050001	6090001	CNTN3	2.43531	0.0954227
NW_013185761.1	510001	550001	ST6GAL2	2.78803	0.0954018
NW_013185667.1	8190001	8230001	PTPN14	2.31487	0.0952922
NW_013185864.1	1000001	1040001	TLK2;METTL2A	2.72225	0.0952758
NW_013185765.1	1580001	1620001	TRIP13	2.20466	0.0951932
NW_013185676.1	30001	70001	WDR59	3.3923	0.0951414
NW_013185655.1	16110001	16150001	BCL11B	3.31465	0.0951198
NW_013185693.1	5350001	5390001	SEMA3D	2.90693	0.0950337
NW_013185828.1	130001	170001	FRMD1;LOC106044585	5.34133	0.0948995
NW_013185810.1	1100001	1140001	NQO2;RIPK1	2.37481	0.094874
NW_013185730.1	590001	630001	MAP3K13;LOC106039137;CEP63	2.1233	0.0948176
NW_013185705.1	4140001	4180001	CSRNP1	5.24162	0.0947345
NW_013185686.1	1510001	1550001	RREB1	3.05686	0.0946528
NW_013185851.1	50001	90001	EIF6;MMP24;FAM83C	2.46533	0.0946391
NW_013185669.1	3020001	3060001	FGF14;TPP2	2.50852	0.0946296
NW_013185661.1	3180001	3220001	MPP6;DFNA5	2.56667	0.0945423
NW_013185778.1	2280001	2320001	ADAD1	2.22796	0.0942583
NW_013185655.1	16120001	16160001	BCL11B	3.35174	0.0942293
NW_013185666.1	5720001	5760001	MMP17	2.16457	0.094216
NW_013185660.1	15000001	15040001	LOC106030123;KMO;ITGB2	6.11047	0.09415
NW_013185714.1	4510001	4550001	GABRQ;GABRA3	5.52091	0.0940268
NW_013185765.1	2050001	2090001	STAC	2.4809	0.0939582
NW_013185687.1	4890001	4930001	LDLRAD4	2.26362	0.0938948
NW_013185864.1	800001	840001	TANC2	9.22151	0.0938844
NW_013185665.1	10350001	10390001	TMEM178B	2.22525	0.0938832
NW_013185738.1	3130001	3170001	CDH20	5.0928	0.0938814
NW_013185778.1	2210001	2250001	IL21	2.13913	0.0938728
NW_013185722.1	2010001	2050001	ACSL4	4.60758	0.0938316
