# Supplementary material for: Population Structure and Selection Signatures of Domestication in Geese
Source: Biology (Basel). 2023 Mar 31;12(4):532. doi: 10.3390/biology12040532 (PMC10136318; doi:10.3390/biology12040532)
Supplement: Supplementary file 1 [file biology-12-00532-s001.zip › biology-2192236-supplementary/Table S14.xlsx]

## Sheet: Sheet1
Table S14. SNPs with significant differences in allele frequency between populations in the European group.
Position	Allele	Broody populations (Freq)	Non-broody populations (Freq)	Chi2	Fisher's p value
1032478	A	0.938	0.444	11.185	0.000831
	C	0.062	0.556
1032601	C	0.062	0.605	13.433	0.00025
	T	0.938	0.395
1032885	C	0.125	0.812	20.743	5.38e-06
	T	0.875	0.188
1032912	A	0.062	0.625	13.714	0.000215
	T	0.938	0.375
1032941	A	0.071	0.625	12.029	0.000528
	G	0.929	0.375
1032971	A	0.000	0.639	14.720	0.000126
	G	1.000	0.361
