# Supplementary material for: Population Structure and Selection Signatures of Domestication in Geese
Source: Biology (Basel). 2023 Mar 31;12(4):532. doi: 10.3390/biology12040532 (PMC10136318; doi:10.3390/biology12040532)
Supplement: Supplementary file 1 [file biology-12-00532-s001.zip › biology-2192236-supplementary/Table S3.xlsx]

## Sheet: Sheet1
Table S3. Summary of the whole-genome resequencing.
Samples		Clean bases(G)	Q20(%)	GC(%)	Mapped ratio	Coverage	Average depth
Rhine goose	RI1	7.06	94.26	43.63	96.85	96.69	6.31
	RI2	7.06	94.2	43.69	96.72	96.69	6.31
	RI4	7.06	94.03	43.86	96.13	96.56	6.31
	RI5	7.06	94.08	43.49	96.72	97.03	6.31
	RI6	7.06	94.98	43.48	96.64	97	6.31
Sebastopol goose	SV1	6.97	96.16	43.69	95.92	96.75	6.23
	SV2	6.96	95.99	45.59	92.89	94.69	6.22
	SV3	7.03	96.45	43.47	95.75	96.9	6.28
	SV4	6.93	94.76	43.82	95.68	96.34	6.19
	SV5	6.97	94.89	43.72	95.9	96.78	6.23
Wulong goose	WL1	7.06	95.89	44.61	95.69	97.11	6.31
	WL2	7.06	95.77	44.91	95.65	96.62	6.31
	WL3	7.06	96.03	44.56	95.77	97.06	6.31
	WL4	7.06	95.77	44.72	95.65	96.96	6.31
	WL5	7.06	95.9	44.43	95.15	97.09	6.31
Huoyane goose	HY13	7.06	95.75	44.65	95.93	97.59	6.31
	HY14	7.06	95.84	44.7	95.84	97.49	6.31
	HY15	7.06	95.85	44.7	95.85	97.49	6.31
	HY16	7.06	95.86	44.14	96.13	97.67	6.31
	HY17	7.06	95.9	44.3	95.96	97.69	6.31
Taihu goose	TH19	7.06	95.8	43.9	96.27	97.82	6.31
	TH20	7.06	95.65	43.89	96.23	98.01	6.31
	TH21	7.06	95.87	44.49	95.95	97.69	6.31
	TH22	7.06	94.7	44.83	95.91	97.19	6.31
	TH23	6.83	95	44.64	95.84	97.11	6.11
Lion Head goose	ST25	7.06	94.95	44.09	96.16	97.7	6.31
	ST26	6.74	94.85	44.25	96.07	97.27	6.02
	ST27	7.06	94.38	44.71	95.84	97.23	6.31
	ST28	7.06	94.82	44.11	95.99	97.65	6.31
	ST29	7.06	94.95	44.04	96.02	97.79	6.31
Landaise goose	LD37	7.06	95.6	44.07	96.68	97.6	6.31
	LD38	6.99	95.19	44.49	96.15	96.7	6.25
	LD39	7.02	95.24	44.38	96.3	97.27	6.27
	LD40	6.62	94.93	44.8	96.14	96.82	5.92
	LD41	7	95.03	43.95	96.54	97.43	6.25
Swan goose	SW43	7.06	95.22	44.68	95.11	97.34	6.31
	SW45	6.93	94.93	44.35	95.65	97.57	6.19
	SW46	6.4	94.94	44.15	95.57	97.18	5.72
	SW47	6.32	95.13	44.24	95.57	96.98	5.64
	SW48	6.45	94.89	45.01	95.63	96.1	5.76
Roman goose	RM1	11.03	95.73	43.47	97.13	99.09	9.85
	RM2	10.61	95.84	43.18	97.09	99.04	9.47
	RM3	12.33	96.19	44.88	97.34	99.23	11.01
	RM5	11.82	96.19	43.67	97.19	99.15	10.55
	RM6	11.96	95.74	43.51	97.19	99.18	10.68
	RM7	10.8	95.76	44.17	97.32	99.01	9.64
	RM8	10.02	94.17	44.63	97.07	98.71	8.95
	RM10	10.52	95.96	44.68	97.27	98.69	9.39
Greylag goose	GR1	11.15	94.84	43.39	97.3	99.31	9.96
	GR2	10.93	96.95	44.25	96.88	99.16	9.76
	GR3	12.31	95.61	44.61	97.21	99.34	10.99
	GR4	11.71	94.89	42.87	97.21	99.22	10.46
	GR5	10.43	95.24	44.54	97.07	99.1	9.31
	GR6	11.66	94.23	43.07	97.08	99.33	10.41
	GR7	11.69	95.17	44.28	97.31	99.32	10.44
	GR8	10.66	95.22	45.38	97.05	99.13	9.52
Yili goose	YL13	10	96.93	44.8	97.2	98.89	8.93
	YL14	11.26	94.94	43.75	97.2	99.12	10.05
	YL16	10.27	95.13	44.66	97.26	99.02	9.17
	YL17	10.6	96.89	43.95	97.33	98.73	9.46
	YL18	9.3	95.14	44.19	97.08	98.76	8.3
	YL19	9.04	95.92	44.24	97.08	98.78	8.07
	YL20	10.74	96.81	43.36	97.08	99.12	9.59
Average							9.74
