# Supplementary material for: Population Structure and Selection Signatures of Domestication in Geese
Source: Biology (Basel). 2023 Mar 31;12(4):532. doi: 10.3390/biology12040532 (PMC10136318; doi:10.3390/biology12040532)
Supplement: Supplementary file 1 [file biology-12-00532-s001.zip › biology-2192236-supplementary/Table S4.xlsx]

## Sheet: Sheet1
Table S4. Potential selective regions in Chinese domestic geese.
Scaffold	Start (bp)	End (bp)	Gene name	θπ wild/θπ domestic	FST
NW_013185722.1	520001	560001	KIAA2022, RLIM	7.02084	0.714427
NW_013185657.1	8130001	8170001	STARD9, CDAN1	3.13448	0.695921
NW_013185657.1	8210001	8250001	STARD9	1.76934	0.669836
NW_013185706.1	2310001	2350001	CRADD	4.98318	0.657592
NW_013185885.1	80001	120001	ZMPSTE24, KDM1A	1.84796	0.657325
NW_013185657.1	8150001	8190001	STARD9	1.42416	0.654982
NW_013185657.1	8200001	8240001	STARD9	1.93737	0.650911
NW_013185722.1	530001	570001	KIAA2022, RLIM	4.44686	0.648592
NW_013185706.1	4210001	4250001	APAF1, ANKS1B	4.30241	0.644791
NW_013185722.1	540001	580001	KIAA2022	3.9805	0.642052
NW_013185706.1	4220001	4260001	APAF1, ANKS1B	4.35319	0.640468
NW_013185657.1	8110001	8150001	STARD9, CDAN1	4.13343	0.636698
NW_013185722.1	480001	520001	LOC106038521, SLC16A2, RLIM	3.58249	0.636686
NW_013185657.1	8220001	8260001	STARD9, LRRC57	2.71346	0.635818
NW_013185885.1	70001	110001	ZMPSTE24, KDM1A	1.80559	0.633932
NW_013185657.1	8100001	8140001	TTBK2, CDAN1	3.31629	0.63377
NW_013185885.1	90001	130001	ZMPSTE24, KDM1A	2.22771	0.633475
NW_013185706.1	4230001	4270001	APAF1, ANKS1B	4.83773	0.626551
NW_013185657.1	8120001	8160001	STARD9, CDAN1	4.40548	0.625882
NW_013185706.1	2300001	2340001	SOCS2, CRADD	4.28269	0.624964
NW_013185885.1	120001	160001	LUZP1, KDM1A	3.01232	0.615284
NW_013185654.1	6470001	6510001	PAX2	2.99721	0.610978
NW_013186074.1	90001	130001	LOC106049692, LOC106049694	32.8035	0.609934
NW_013186074.1	100001	140001	LOC106049694	32.8035	0.609934
NW_013185706.1	4200001	4240001	APAF1	2.77081	0.609005
NW_013185885.1	100001	140001	KDM1A	1.86651	0.603435
NW_013186074.1	110001	150001	LOC106049694	34.4011	0.603422
NW_013186074.1	120001	160001	LOC106049694	29.8925	0.601542
NW_013186074.1	60001	100001	LOC106049692	14.7115	0.599715
NW_013185657.1	8230001	8270001	STARD9, SNAP23, LRRC57	2.92731	0.597566
NW_013185706.1	4240001	4280001	ANKS1B	4.44211	0.595742
NW_013186074.1	50001	90001	LOC106049689, LOC106049692	15.4851	0.593329
NW_013185706.1	2360001	2400001	CRADD	9.58368	0.5927
NW_013185722.1	2650001	2690001	SMARCA1	2.1901	0.584116
NW_013185659.1	5230001	5270001	SDCCAG8	6.48116	0.583697
NW_013185654.1	22670001	22710001	LOC106033017, LOC106033043	3.30533	0.582592
NW_013185657.1	8580001	8620001	LOC106042985	1.61045	0.579593
NW_013185657.1	8190001	8230001	STARD9	1.79853	0.578761
NW_013185657.1	8260001	8300001	SNAP23, ZNF106	1.72594	0.577736
NW_013185654.1	22740001	22780001	KAT6B	4.0863	0.572681
NW_013185799.1	2230001	2270001	GRIK1	2.19869	0.566629
NW_013185707.1	430001	470001	CXADR	2.55285	0.565443
NW_013186074.1	40001	80001	LOC106049689, LOC106049692	9.26875	0.564493
NW_013185885.1	60001	100001	RLF, ZMPSTE24	2.24931	0.562888
NW_013185657.1	9010001	9050001	MAPKBP1, MGA	1.92798	0.56243
NW_013185654.1	23290001	23330001	PLAU	1.52304	0.562307
NW_013185663.1	10730001	10770001	LACTB2, TRAM1	4.61422	0.558801
NW_013186074.1	30001	70001	LOC106049689, LOC106049692	8.96762	0.557138
NW_013185659.1	5240001	5280001	AKT3, SDCCAG8	5.69171	0.555266
NW_013185722.1	380001	420001	LOC106038572	1.5921	0.554898
NW_013185663.1	10740001	10780001	TRAM1	8.095	0.550325
NW_013185657.1	8990001	9030001	MAPKBP1	2.02214	0.544557
NW_013185657.1	8250001	8290001	STARD9, SNAP23, ZNF106, LRRC57	2.57775	0.541946
NW_013185799.1	2220001	2260001	GRIK1	1.71152	0.541751
NW_013185657.1	8960001	9000001	MAPKBP1	2.65089	0.539755
NW_013186151.1	20001	60001	LOC106029402, LOC106029400, LOC106029401	12.5006	0.539621
NW_013185657.1	8170001	8210001	STARD9	1.77708	0.537004
NW_013185696.1	5180001	5220001	CACNA1I	5.57682	0.536577
NW_013185707.1	440001	480001	CXADR	2.92425	0.535294
NW_013185654.1	22680001	22720001	LOC106033017	2.79338	0.535221
NW_013185799.1	2200001	2240001	GRIK1	1.44293	0.534559
NW_013185655.1	20280001	20320001	TTC7B	1.52315	0.53356
NW_013185657.1	8180001	8220001	STARD9	1.53873	0.533534
NW_013185721.1	4770001	4810001	EXT1	2.82766	0.532903
NW_013185654.1	22730001	22770001	KAT6B	4.62611	0.531995
NW_013185654.1	22660001	22700001	LOC106033043	1.63742	0.529875
NW_013185799.1	2240001	2280001	GRIK1	2.86059	0.528023
NW_013185696.1	5170001	5210001	CACNA1I	3.12917	0.524791
NW_013186151.1	10001	50001	LOC106029402, LOC106029400, LOC106029401	10.645	0.524515
NW_013185657.1	8980001	9020001	MAPKBP1	1.91748	0.522787
NW_013185657.1	8240001	8280001	STARD9, SNAP23, LRRC57	2.24794	0.522647
NW_013185663.1	10900001	10940001	NCOA2	2.83154	0.520603
NW_013185657.1	9000001	9040001	MAPKBP1, MGA	1.98939	0.520339
NW_013185765.1	900001	940001	RPSA, LOC106041801	4.09367	0.520214
NW_013185657.1	8640001	8680001	LOC106040722, LOC106042972	8.91894	0.518034
NW_013185769.1	770001	810001	FOXP2	1.69181	0.517866
NW_013185657.1	9020001	9060001	MAPKBP1, MGA	3.26938	0.516596
NW_013185655.1	20270001	20310001	TTC7B	1.47573	0.515046
NW_013185659.1	5250001	5290001	AKT3, SDCCAG8	4.07402	0.513942
NW_013185659.1	5260001	5300001	AKT3, SDCCAG8	4.19513	0.513281
NW_013185733.1	350001	390001	RPS6KA2	2.69393	0.513045
NW_013185657.1	9070001	9110001	TYRO3, MGA	2.55479	0.512538
NW_013185885.1	130001	170001	LUZP1, KDM1A	2.93483	0.510357
NW_013185885.1	50001	90001	RLF, ZMPSTE24	1.66674	0.510079
NW_013185706.1	2370001	2410001	CRADD	7.72718	0.5074
NW_013185722.1	590001	630001	KIAA2022	2.31599	0.506189
NW_013185703.1	3040001	3080001	PLCB1	3.72065	0.504063
NW_013185657.1	9080001	9120001	TYRO3, MGA	2.19264	0.502736
NW_013185657.1	8630001	8670001	LOC106042972	6.13262	0.501607
NW_013185703.1	3030001	3070001	PLCB1	4.54544	0.499735
NW_013185721.1	4760001	4800001	EXT1	2.22468	0.49865
NW_013185771.1	2590001	2630001	LOC106042166	1.65985	0.49571
NW_013185885.1	150001	190001	LUZP1	3.06473	0.494367
NW_013185779.1	1550001	1590001	RFWD2	2.61207	0.494237
NW_013185654.1	22750001	22790001	KAT6B	2.62202	0.494141
NW_013185799.1	2270001	2310001	BACH1	2.45909	0.493535
NW_013185657.1	7910001	7950001	TMEM62, UBR1	4.4634	0.493049
NW_013185655.1	18590001	18630001	LOC106036374, LOC106033760	2.13661	0.492824
NW_013185885.1	140001	180001	LUZP1, KDM1A	2.658	0.492585
NW_013185799.1	2280001	2320001	BACH1	1.63945	0.492312
NW_013185696.1	5050001	5090001	RPS19BP1, CACNA1I	5.6146	0.492042
NW_013185655.1	18290001	18330001	DICER1	1.73904	0.491633
NW_013185662.1	11990001	12030001	CLN8	3.06677	0.490442
NW_013185662.1	12000001	12040001	DLGAP2	4.62785	0.48803
NW_013185666.1	8860001	8900001	PI4KA	2.30898	0.484818
NW_013185696.1	5200001	5240001	CACNA1I	6.78895	0.484696
NW_013185661.1	4790001	4830001	JAZF1	1.81422	0.484537
NW_013185655.1	10030001	10070001	RAB28	3.92807	0.482282
NW_013185657.1	7920001	7960001	TMEM62, UBR1	4.11316	0.48227
NW_013185771.1	2580001	2620001	LOC106042166	1.76583	0.482173
NW_013185657.1	7400001	7440001	DPF3	1.68652	0.481765
NW_013185722.1	340001	380001	LOC106038594	2.96517	0.48098
NW_013185696.1	5060001	5100001	CACNA1I	4.7693	0.480448
NW_013185657.1	7890001	7930001	PTGR2, TMEM62, UBR1	4.82417	0.480043
NW_013185746.1	1540001	1580001	NLGN4X	1.52872	0.478827
NW_013185799.1	2190001	2230001	GRIK1	1.45549	0.478817
NW_013185682.1	300001	340001	SHPRH	1.5411	0.478458
NW_013185664.1	5530001	5570001	LPIN1	5.48137	0.47688
NW_013186151.1	1	40001	LOC106029400	7.03229	0.476745
NW_013185698.1	880001	920001	EFHC2	1.48099	0.476627
NW_013185672.1	7580001	7620001	ALDH8A1, HBS1L	2.35532	0.475914
NW_013185657.1	8930001	8970001	MAPKBP1	3.17993	0.475168
NW_013185664.1	5540001	5580001	LPIN1	5.93722	0.474709
NW_013185885.1	170001	210001	LUZP1	3.91487	0.47372
NW_013185654.1	22760001	22800001	KAT6B	2.96484	0.473572
NW_013185722.1	550001	590001	KIAA2022	1.98278	0.473523
NW_013185664.1	5550001	5590001	LPIN1	5.5633	0.47271
NW_013185703.1	3050001	3090001	PLCB1	3.0454	0.47252
NW_013185696.1	5190001	5230001	CACNA1I	6.64367	0.471649
NW_013185662.1	12010001	12050001	DLGAP2	3.52068	0.471376
NW_013185657.1	8950001	8990001	MAPKBP1	2.70145	0.470892
NW_013185657.1	8940001	8980001	MAPKBP1	3.53539	0.469932
NW_013185657.1	8500001	8540001	LOC106042978, LOC106042968	1.6968	0.469712
NW_013185662.1	11980001	12020001	CLN8, ARHGEF10	2.92009	0.469008
NW_013185655.1	18580001	18620001	LOC106036374, LOC106033760	2.31635	0.467503
NW_013185657.1	8970001	9010001	MAPKBP1	2.2436	0.46735
NW_013185721.1	4780001	4820001	EXT1	2.43314	0.466726
NW_013185654.1	22690001	22730001	LOC106033017, KAT6B	2.26519	0.464749
NW_013185721.1	4750001	4790001	EXT1	2.246	0.46328
NW_013185722.1	280001	320001	LOC106038574	1.46505	0.463263
NW_013185722.1	310001	350001	LOC106038574, LOC106038594	2.04222	0.463245
NW_013185771.1	2570001	2610001	LOC106042166	1.532	0.461138
NW_013185666.1	5300001	5340001	ADGRD1	1.81466	0.460694
NW_013185721.1	4740001	4780001	EXT1	2.11243	0.45985
NW_013185930.1	710001	750001	BEGAIN	3.4615	0.45944
NW_013185967.1	190001	230001	BCKDHB	1.6194	0.459213
NW_013185714.1	2340001	2380001	AFF2	2.82121	0.458749
NW_013185657.1	9090001	9130001	TYRO3, MGA	2.15514	0.458536
NW_013185722.1	330001	370001	LOC106038574, LOC106038594	2.56935	0.458173
NW_013186074.1	20001	60001	LOC106049689	4.4247	0.458036
NW_013185657.1	7900001	7940001	PTGR2, TMEM62, UBR1	4.21595	0.457582
NW_013185692.1	180001	220001	PRKAR2A	1.54049	0.456607
NW_013185696.1	5160001	5200001	CACNA1I	2.7447	0.45568
NW_013185722.1	600001	640001	KIAA2022	1.54991	0.45502
NW_013185657.1	8470001	8510001	LOC106042961, LOC106042968	1.49676	0.455006
NW_013185666.1	8870001	8910001	PI4KA	2.87029	0.454749
NW_013185930.1	690001	730001	BEGAIN	2.81956	0.453696
NW_013185685.1	3980001	4020001	TOM1L1	4.927	0.452811
NW_013185685.1	3970001	4010001	TOM1L1	4.95313	0.451925
NW_013185675.1	4760001	4800001	FAF1	1.63322	0.451708
NW_013185703.1	3020001	3060001	PLCB1	4.8495	0.451322
NW_013185655.1	10040001	10080001	RAB28	3.31083	0.451096
NW_013185654.1	22710001	22750001	LOC106033017, KAT6B	2.6363	0.450832
NW_013185741.1	2060001	2100001	DHRS3, VPS13D	2.22717	0.450407
NW_013185722.1	580001	620001	KIAA2022	2.10843	0.449394
NW_013185696.1	5040001	5080001	ATF4, RPS19BP1	2.51777	0.449206
NW_013185679.1	3090001	3130001	METTL15	1.84386	0.449094
NW_013185685.1	3960001	4000001	TOM1L1	5.4241	0.44827
NW_013185659.1	5280001	5320001	AKT3	2.86455	0.44794
NW_013185722.1	700001	740001	ABCB7	1.68606	0.446956
NW_013185664.1	12370001	12410001	PPAT	1.95353	0.446666
NW_013185666.1	8850001	8890001	PI4KA	2.54891	0.446114
NW_013185654.1	22700001	22740001	LOC106033017, KAT6B	2.16947	0.44451
NW_013185885.1	180001	220001	HTR1D, LUZP1	4.00233	0.444173
NW_013185685.1	2770001	2810001	RHBDL3	6.25986	0.443317
NW_013185706.1	2380001	2420001	CRADD	5.38678	0.44211
NW_013185716.1	70001	110001	MAN1C1, LDLRAP1	3.98051	0.441914
NW_013185679.1	3080001	3120001	KIF18A, METTL15	1.49711	0.441574
NW_013185779.1	1540001	1580001	RFWD2	2.34064	0.439727
NW_013185799.1	2140001	2180001	GRIK1	4.27526	0.439306
NW_013185722.1	320001	360001	LOC106038574, LOC106038594	2.16084	0.43817
NW_013185722.1	570001	610001	KIAA2022	2.3062	0.437741
NW_013185703.1	3010001	3050001	PLCB1	4.52568	0.437664
NW_013185887.1	1130001	1170001	LOC106046663, LOC106046668	2.37626	0.436631
NW_013185696.1	5210001	5250001	CACNA1I	8.80255	0.436553
NW_013185656.1	15340001	15380001	GBE1	1.68575	0.435486
NW_013185885.1	330001	370001	PTAFR, DNAJC8	1.58175	0.434629
NW_013185659.1	5270001	5310001	AKT3, SDCCAG8	2.81472	0.434078
NW_013185930.1	700001	740001	BEGAIN	3.2196	0.432881
NW_013185673.1	3900001	3940001	LACE1	1.70244	0.432379
NW_013185668.1	7700001	7740001	HEATR5A	1.48732	0.432074
NW_013185696.1	5150001	5190001	CACNA1I	2.39549	0.431355
NW_013185657.1	9110001	9150001	TYRO3	2.15678	0.431345
NW_013185917.1	450001	490001	LOC106047543	3.58314	0.429971
NW_013185779.1	1510001	1550001	RFWD2	2.41478	0.429508
NW_013185696.1	5070001	5110001	CACNA1I	3.83955	0.42912
NW_013185885.1	160001	200001	LUZP1	4.16364	0.42871
NW_013185741.1	2070001	2110001	DHRS3, VPS13D	2.9649	0.428062
NW_013185799.1	2290001	2330001	BACH1	1.45114	0.427907
NW_013185885.1	190001	230001	HTR1D, LUZP1	3.86344	0.425736
NW_013185722.1	710001	750001	ABCB7	1.51295	0.425275
NW_013185666.1	8880001	8920001	SERPIND1, PI4KA	2.73131	0.424882
NW_013185830.1	1860001	1900001	PUM2, SDC1	1.95187	0.424176
NW_013185674.1	8530001	8570001	EBF1	2.36653	0.423896
NW_013185657.1	9120001	9160001	LOC106040735, TYRO3	1.6539	0.42341
NW_013185692.1	190001	230001	PRKAR2A	1.51533	0.422999
NW_013185709.1	1560001	1600001	SYT16	2.37914	0.422904
NW_013185799.1	2150001	2190001	GRIK1	7.08142	0.422252
NW_013185654.1	6460001	6500001	PAX2	2.59845	0.422153
NW_013185914.1	180001	220001	LOC106047473, SMTN, INPP5J, P2RX2, POLE	2.50403	0.422054
NW_013185696.1	5220001	5260001	GRAP2, CACNA1I	6.38361	0.421673
NW_013185670.1	1130001	1170001	LOC106032155	4.82294	0.421297
NW_013185885.1	300001	340001	HNRNPR, DNAJC8	1.79137	0.420911
NW_013185732.1	2990001	3030001	FNBP1L, BCAR3	2.8537	0.420671
NW_013185685.1	4810001	4850001	UTP18, MBTD1	1.73636	0.420254
NW_013185670.1	1160001	1200001	LOC106032155	4.92362	0.419582
NW_013185732.1	2980001	3020001	FNBP1L, BCAR3	1.67614	0.419425
NW_013185661.1	4800001	4840001	JAZF1	1.75901	0.41883
NW_013185914.1	170001	210001	LOC106047473, SMTN, INPP5J, P2RX2	3.50261	0.418552
NW_013185722.1	720001	760001	ABCB7	1.71797	0.418335
NW_013185663.1	10910001	10950001	NCOA2	2.5401	0.418061
NW_013185675.1	4180001	4220001	ZFYVE9	1.65034	0.417745
NW_013185741.1	2080001	2120001	VPS13D	2.4442	0.416947
NW_013185656.1	9450001	9490001	EPHA3	2.60168	0.41657
NW_013185655.1	10050001	10090001	RAB28	2.87199	0.4162
NW_013185654.1	8060001	8100001	SGMS1, ASAH2	2.69502	0.416049
NW_013185655.1	18300001	18340001	DICER1	1.87498	0.41603
NW_013185685.1	3950001	3990001	TOM1L1	6.46077	0.416004
NW_013185657.1	9100001	9140001	TYRO3	2.29448	0.415863
NW_013185654.1	12030001	12070001	CTNNA3	2.59581	0.415765
NW_013185741.1	2050001	2090001	DHRS3, VPS13D	1.48657	0.415429
NW_013185721.1	3800001	3840001	COL14A1	1.4216	0.415419
NW_013185885.1	200001	240001	HTR1D, LUZP1	3.44992	0.415062
NW_013185779.1	1560001	1600001	RFWD2	2.92881	0.41431
NW_013185885.1	280001	320001	HNRNPR	1.91889	0.412573
NW_013185661.1	4780001	4820001	JAZF1	1.52953	0.412557
NW_013185696.1	5230001	5270001	GRAP2, CACNA1I	5.74192	0.411757
NW_013185914.1	280001	320001	AIFM3	1.68723	0.411502
NW_013185887.1	1110001	1150001	LOC106046663, CPNE4	1.67655	0.411446
NW_013185769.1	860001	900001	FOXP2	3.19855	0.411348
NW_013185657.1	8590001	8630001	LOC106042985	2.10822	0.41095
NW_013185657.1	8610001	8650001	LOC106042972	2.34817	0.410442
NW_013185657.1	9060001	9100001	MGA	3.20063	0.410284
NW_013185656.1	8490001	8530001	PHLDB2	4.03905	0.409911
NW_013185779.1	1500001	1540001	RFWD2	2.11632	0.409772
NW_013185677.1	7980001	8020001	MAD1L1	1.68727	0.408983
NW_013185674.1	550001	590001	RBM27, LARS	1.3727	0.408348
NW_013185656.1	8500001	8540001	PHLDB2	4.04281	0.407893
NW_013185914.1	190001	230001	INPP5J, P2RX2, POLE	2.54054	0.407836
NW_013185708.1	5170001	5210001	CLIC3, LOC106037151, TMEM141, ABCA2, ENTPD2	1.57215	0.407183
NW_013185887.1	1120001	1160001	LOC106046663, LOC106046668, CPNE4	2.32982	0.407142
NW_013185662.1	12100001	12140001	DLGAP2	1.886	0.407112
NW_013185735.1	3000001	3040001	CDK6	1.99172	0.406169
NW_013185657.1	7880001	7920001	PTGR2, TMEM62, ELMSAN1	4.0358	0.405643
NW_013185685.1	2780001	2820001	RHBDL3	4.1663	0.405403
NW_013185696.1	5280001	5320001	GRAP2	2.19282	0.405325
NW_013185657.1	8620001	8660001	LOC106042972	3.06204	0.405138
NW_013185709.1	1550001	1590001	SYT16	2.50872	0.40494
NW_013185670.1	1180001	1220001	LOC106032155	3.37773	0.404929
NW_013185696.1	5080001	5120001	CACNA1I	3.13542	0.404747
NW_013185706.1	2390001	2430001	CRADD	4.76046	0.404694
NW_013185685.1	4520001	4560001	CA10	1.90938	0.404289
NW_013185677.1	7960001	8000001	MAD1L1	1.90539	0.404246
NW_013185685.1	3990001	4030001	TOM1L1	4.72602	0.403948
NW_013185967.1	180001	220001	BCKDHB	1.72128	0.403464
NW_013185685.1	2790001	2830001	RHBDL3, RHOT1	3.42327	0.400335
NW_013185654.1	7960001	8000001	MINPP1	1.44294	0.399966
NW_013185657.1	7930001	7970001	UBR1	4.21337	0.399908
NW_013185733.1	340001	380001	RPS6KA2	1.89076	0.399831
NW_013185914.1	300001	340001	LOC106047484, AIFM3, P2RX6, LOC106047464	2.7024	0.39923
NW_013185680.1	5650001	5690001	ZNF326	1.51268	0.398847
NW_013185722.1	560001	600001	KIAA2022	2.01789	0.398022
NW_013185721.1	3810001	3850001	COL14A1	1.47859	0.397669
NW_013185656.1	8480001	8520001	PLCXD2, PHLDB2	3.06975	0.3971
NW_013185682.1	2870001	2910001	ESR1	1.77585	0.39708
NW_013185746.1	1520001	1560001	NLGN4X	1.3629	0.397075
NW_013185696.1	5090001	5130001	CACNA1I	3.08985	0.395068
NW_013185732.1	2670001	2710001	ABCD3	1.95349	0.394906
NW_013186042.1	220001	260001	LOC106049431	3.33133	0.394672
NW_013185666.1	5290001	5330001	ADGRD1	1.67509	0.394204
NW_013185830.1	1870001	1910001	PUM2, SDC1	1.39685	0.393126
NW_013185672.1	7570001	7610001	ALDH8A1, HBS1L	2.11205	0.392924
NW_013185733.1	130001	170001	RPS6KA2	1.58337	0.392844
NW_013185722.1	730001	770001	ABCB7, UPRT	1.81748	0.392725
NW_013185960.1	270001	310001	ACSBG2	3.31371	0.392298
NW_013185696.1	5290001	5330001	GRAP2	1.76144	0.391794
NW_013185677.1	7970001	8010001	MAD1L1	1.64511	0.391271
NW_013185827.1	890001	930001	TSHR	2.62323	0.391083
NW_013185734.1	70001	110001	CYLD	1.78664	0.390723
NW_013185917.1	400001	440001	GUCY1A2	2.82041	0.390391
NW_013185654.1	7930001	7970001	MINPP1	1.81733	0.389465
NW_013185887.1	1140001	1180001	LOC106046663, LOC106046668	3.20408	0.389156
NW_013186111.1	40001	80001	LOC106049892, LOC106049893, LOC106049894	3.92682	0.38861
NW_013185699.1	4070001	4110001	NYAP2	2.21583	0.3885
NW_013185866.1	150001	190001	GPRIN3	3.79973	0.388472
NW_013185685.1	2800001	2840001	RHBDL3, RHOT1	2.72099	0.386829
NW_013185654.1	12040001	12080001	CTNNA3	1.98166	0.386142
NW_013185657.1	7870001	7910001	PTGR2, TMEM62, ELMSAN1	3.48835	0.386001
NW_013185917.1	470001	510001	LOC106047543	3.19088	0.385711
NW_013185697.1	4720001	4760001	ZNF516	1.83226	0.385177
NW_013185780.1	2110001	2150001	SHROOM2	1.38538	0.385044
NW_013185708.1	5160001	5200001	CLIC3, ABCA2	1.48538	0.384679
NW_013185662.1	12090001	12130001	DLGAP2	1.99935	0.384537
NW_013185722.1	270001	310001	LOC106038574, LOC106038556	1.70136	0.384152
NW_013185654.1	7980001	8020001	SGMS1	1.71949	0.384131
NW_013185967.1	200001	240001	BCKDHB	2.41123	0.383498
NW_013185674.1	8520001	8560001	EBF1	2.32307	0.383358
NW_013185857.1	1520001	1560001	LOC106045625, OAZ1, LINGO3	2.00495	0.382753
NW_013185779.1	1530001	1570001	RFWD2	2.46237	0.382465
NW_013185656.1	8510001	8550001	PHLDB2	3.64327	0.382427
NW_013185692.1	170001	210001	PRKAR2A	1.53055	0.380684
NW_013185685.1	3940001	3980001	TOM1L1	6.63888	0.380658
NW_013185697.1	4730001	4770001	ZNF516	1.58767	0.380645
NW_013185917.1	480001	520001	LOC106047543	2.6404	0.37994
NW_013185662.1	12020001	12060001	DLGAP2	2.21956	0.379468
NW_013185692.1	200001	240001	RPP14, PRKAR2A	1.95757	0.379136
NW_013185703.1	3000001	3040001	PLCB1	4.20114	0.378411
NW_013185697.1	4760001	4800001	ZNF516	1.55502	0.378052
NW_013185670.1	1170001	1210001	LOC106032155	3.148	0.378052
NW_013185917.1	460001	500001	LOC106047543	3.63005	0.377776
NW_013185779.1	1520001	1560001	RFWD2	2.9058	0.377265
NW_013185779.1	1490001	1530001	RFWD2	2.06959	0.376508
NW_013185732.1	2930001	2970001	BCAR3	2.03818	0.375895
NW_013185758.1	2520001	2560001	CAMKK1	1.84618	0.375568
NW_013185771.1	1070001	1110001	RPGR	1.87389	0.375498
NW_013185917.1	490001	530001	CWF19L2	2.38808	0.375376
NW_013185721.1	4790001	4830001	EXT1	1.75235	0.375347
NW_013185654.1	8080001	8120001	SGMS1, ASAH2	1.68522	0.375129
NW_013185655.1	18310001	18350001	DICER1	2.0146	0.374594
NW_013185706.1	2290001	2330001	SOCS2, CRADD	1.3994	0.373993
NW_013185656.1	6550001	6590001	ALCAM	3.88287	0.37386
NW_013186014.1	280001	320001	LOC106049185, SHISA5	1.97581	0.373429
NW_013185657.1	7860001	7900001	PTGR2, ELMSAN1	2.56544	0.373302
NW_013185735.1	3010001	3050001	CDK6	2.4723	0.373215
NW_013185654.1	7940001	7980001	MINPP1	1.63632	0.373123
NW_013185967.1	230001	270001	BCKDHB	3.64898	0.372979
NW_013185696.1	5300001	5340001	GRAP2	1.47059	0.37285
NW_013185661.1	2220001	2260001	CDCA7L	2.1926	0.372744
NW_013185917.1	500001	540001	CWF19L2	2.07647	0.372637
NW_013185674.1	530001	570001	RBM27, LARS	2.57346	0.372549
NW_013185746.1	40001	80001	ANOS1	1.45969	0.37236
NW_013185675.1	4750001	4790001	FAF1	1.43513	0.372295
NW_013185716.1	1830001	1870001	CSMD2	2.19792	0.372017
NW_013185658.1	11210001	11250001	RPAP3	1.42506	0.371779
NW_013185655.1	11790001	11830001	LCORL	1.78115	0.371718
NW_013185664.1	7080001	7120001	NBAS	2.62918	0.371574
NW_013185810.1	300001	340001	GMDS	2.2524	0.371206
NW_013185656.1	6530001	6570001	ALCAM	3.78422	0.371194
NW_013185654.1	8010001	8050001	SGMS1	3.44564	0.371011
NW_013185709.1	1570001	1610001	SYT16	2.35998	0.370643
NW_013185696.1	5100001	5140001	CACNA1I	2.09125	0.370486
NW_013185679.1	3070001	3110001	KIF18A, METTL15	1.45818	0.370199
NW_013185802.1	1510001	1550001	NEGR1	2.11663	0.37013
NW_013185765.1	890001	930001	LOC106041801	3.20038	0.369949
NW_013185685.1	3920001	3960001	TOM1L1	4.46469	0.369826
NW_013185696.1	5240001	5280001	GRAP2, CACNA1I	4.68351	0.369748
NW_013185917.1	540001	580001	CWF19L2	2.60882	0.369456
NW_013185827.1	910001	950001	TSHR	2.15595	0.368627
NW_013185722.1	760001	800001	UPRT, ZDHHC15	1.61076	0.368507
NW_013185679.1	610001	650001	NAV2	1.89602	0.368279
NW_013185657.1	8520001	8560001	LOC106042978, LOC106042968	1.67121	0.368276
NW_013185722.1	740001	780001	UPRT, ZDHHC15	1.57262	0.36815
NW_013185654.1	7990001	8030001	SGMS1	2.20403	0.367776
NW_013185917.1	530001	570001	CWF19L2	2.12513	0.367556
NW_013185685.1	3930001	3970001	TOM1L1	7.95866	0.367259
NW_013185714.1	4670001	4710001	GABRE	1.58135	0.366996
NW_013185655.1	7090001	7130001	SORCS2	1.78506	0.366995
NW_013185827.1	550001	590001	LOC106044537	1.81597	0.366977
NW_013185722.1	750001	790001	UPRT, ZDHHC15	1.73124	0.366292
NW_013185696.1	5270001	5310001	GRAP2	2.39491	0.366161
NW_013185917.1	510001	550001	CWF19L2	1.76096	0.365555
NW_013185657.1	7970001	8010001	UBR1, LOC106042784	2.17416	0.364453
NW_013185914.1	200001	240001	INPP5J, P2RX2, POLE	2.42687	0.364075
NW_013185657.1	8650001	8690001	LOC106040722, LOC106042972	3.78445	0.363819
NW_013185716.1	1820001	1860001	CSMD2	1.86263	0.363358
NW_013185779.1	1650001	1690001	PAPPA2	2.08429	0.363307
NW_013185756.1	1140001	1180001	BMPR1B	1.89868	0.362823
NW_013185657.1	8920001	8960001	JMJD7, MAPKBP1	2.34382	0.362672
NW_013185692.1	110001	150001	LOC106035498, SLC25A20, ARIH2	1.61059	0.362596
NW_013185779.1	1580001	1620001	PAPPA2, RFWD2	4.04274	0.362452
NW_013185654.1	8000001	8040001	SGMS1	3.30081	0.36238
NW_013185675.1	4740001	4780001	FAF1	1.39956	0.362309
NW_013185657.1	7980001	8020001	TTBK2, UBR1, LOC106042784	2.13468	0.36182
NW_013185677.1	7950001	7990001	MAD1L1	1.6939	0.361786
NW_013185657.1	9140001	9180001	LOC106040735, TYRO3	1.53864	0.361247
NW_013185698.1	160001	200001	CASK	2.74505	0.360998
NW_013185685.1	3700001	3740001	MMD	1.98863	0.360948
NW_013185779.1	1570001	1610001	RFWD2	3.44799	0.360928
NW_013185885.1	270001	310001	HNRNPR	1.97137	0.360703
NW_013185659.1	5500001	5540001	ZBTB18	2.2477	0.360687
NW_013185662.1	11970001	12010001	CLN8, ARHGEF10	1.48416	0.36065
NW_013185654.1	12020001	12060001	CTNNA3	2.5588	0.3605
NW_013185706.1	4740001	4780001	ACTR6, UHRF1BP1L	1.58302	0.360395
NW_013185657.1	7850001	7890001	PTGR2, ELMSAN1	1.85179	0.360222
NW_013185699.1	4090001	4130001	NYAP2	2.71897	0.359786
NW_013185828.1	300001	340001	DACT2	2.35253	0.359688
NW_013185930.1	70001	110001	DIO3	2.48825	0.359387
NW_013185675.1	4770001	4810001	FAF1	1.47883	0.358771
NW_013185766.1	440001	480001	ARHGAP24	2.44294	0.358735
NW_013185656.1	6520001	6560001	ALCAM	2.37466	0.358161
NW_013185733.1	2320001	2360001	PARK2	2.69347	0.358111
NW_013185855.1	1190001	1230001	EDA2R, LOC106045569	1.81571	0.357745
NW_013185967.1	220001	260001	BCKDHB	2.93615	0.357632
NW_013185722.1	1890001	1930001	AMMECR1, TMEM164	1.48898	0.357149
NW_013185697.1	4780001	4820001	ZNF516	2.20361	0.35699
NW_013185679.1	3100001	3140001	METTL15	1.38576	0.356735
NW_013185655.1	8830001	8870001	STX18, LOC106035218	1.57044	0.356399
NW_013185657.1	8660001	8700001	LOC106040722	3.41531	0.356334
NW_013185699.1	4080001	4120001	NYAP2	2.87485	0.356318
NW_013185967.1	210001	250001	BCKDHB	2.36898	0.355985
NW_013185657.1	7990001	8030001	TTBK2, UBR1, LOC106042784	2.08205	0.355373
NW_013185672.1	2900001	2940001	RNF217	1.91538	0.355162
NW_013185733.1	120001	160001	RPS6KA2	1.77499	0.355127
NW_013185827.1	900001	940001	TSHR	2.04488	0.355075
NW_013185714.1	2350001	2390001	AFF2	1.73055	0.354466
NW_013185716.1	80001	120001	MAN1C1, LDLRAP1	2.28651	0.354452
NW_013185672.1	2910001	2950001	RNF217	1.91856	0.354411
NW_013185696.1	5330001	5370001	GRAP2	1.80115	0.354086
NW_013185663.1	10750001	10790001	TRAM1, NCOA2	1.76348	0.354001
NW_013185662.1	12030001	12070001	DLGAP2	2.03806	0.353888
NW_013185675.1	4170001	4210001	CC2D1B, ZFYVE9	1.4378	0.353577
NW_013185738.1	2740001	2780001	MC4R	1.74676	0.353485
NW_013185654.1	8070001	8110001	SGMS1, ASAH2	1.79101	0.353427
NW_013185766.1	520001	560001	MAPK10	2.09973	0.353348
NW_013185887.1	1020001	1060001	CPNE4	1.99809	0.353247
NW_013185655.1	8810001	8850001	STX18, LOC106035218	1.59274	0.353141
NW_013185656.1	6540001	6580001	ALCAM	3.22092	0.352974
NW_013185708.1	5150001	5190001	ABCA2	1.48407	0.352396
NW_013185657.1	9170001	9210001	RPAP1	1.51641	0.352284
NW_013185748.1	3590001	3630001	FBXW2, SLC2A8, GARNL3	1.52213	0.352248
NW_013185661.1	2330001	2370001	LOC106030192	2.54502	0.351933
NW_013185802.1	1520001	1560001	NEGR1	2.18162	0.351469
NW_013185685.1	2760001	2800001	RHBDL3	3.08715	0.351462
NW_013185904.1	630001	670001	STK32C, JAKMIP3, DPYSL4	1.73906	0.351393
NW_013185734.1	80001	120001	CYLD, NKD1	2.1227	0.351351
NW_013185733.1	2340001	2380001	PARK2	1.78987	0.350974
NW_013185885.1	290001	330001	HNRNPR	2.08589	0.350842
NW_013185917.1	550001	590001	CWF19L2	2.18093	0.350589
NW_013185967.1	170001	210001	BCKDHB	1.56746	0.35043
NW_013185756.1	1130001	1170001	BMPR1B	2.27979	0.350354
NW_013185697.1	4740001	4780001	ZNF516	1.42333	0.349744
NW_013185716.1	1840001	1880001	LOC106037950, CSMD2	2.08579	0.349463
NW_013185699.1	4060001	4100001	NYAP2	1.59041	0.349403
NW_013185780.1	2130001	2170001	SHROOM2	2.49265	0.349359
NW_013185827.1	870001	910001	CEP128, TSHR	1.87546	0.349323
NW_013185656.1	9440001	9480001	EPHA3	1.86573	0.3493
NW_013185674.1	540001	580001	RBM27, LARS	2.37321	0.349283
NW_013185679.1	3020001	3060001	KIF18A	1.54286	0.348963
NW_013185696.1	5250001	5290001	GRAP2	3.91624	0.348803
NW_013185660.1	11470001	11510001	UBE2E3	1.57973	0.348331
NW_013185685.1	2740001	2780001	LOC106034607, ZNF207, RHBDL3	2.05267	0.348107
NW_013185714.1	2330001	2370001	AFF2	1.49313	0.34774
NW_013185655.1	8840001	8880001	STX18, LOC106035218	1.56954	0.347627
NW_013185673.1	8510001	8550001	FAXC	1.49354	0.34734
NW_013185945.1	220001	260001	CDS1	1.98815	0.347252
NW_013185670.1	1190001	1230001	LOC106032155	2.09333	0.346717
NW_013185685.1	2750001	2790001	RHBDL3	1.97702	0.346508
NW_013185779.1	1480001	1520001	RFWD2	1.84436	0.346262
NW_013185960.1	260001	300001	ACSBG2	3.28975	0.346164
NW_013185688.1	3070001	3110001	SPERT, ERICH6B	1.70446	0.34562
NW_013185733.1	2350001	2390001	PARK2	1.93431	0.345443
NW_013185827.1	880001	920001	CEP128, TSHR	2.17575	0.345275
NW_013185746.1	30001	70001	ANOS1	1.6837	0.344799
NW_013185696.1	5320001	5360001	GRAP2	1.61067	0.344598
NW_013185779.1	1660001	1700001	PAPPA2, ASTN1	1.80857	0.344573
NW_013185779.1	1610001	1650001	PAPPA2	2.1597	0.344513
NW_013185672.1	2890001	2930001	RNF217	1.77235	0.34441
NW_013185729.1	3550001	3590001	TBC1D1	1.90197	0.344021
NW_013185664.1	5510001	5550001	LPIN1	3.73177	0.343875
NW_013185904.1	620001	660001	STK32C, DPYSL4	1.5739	0.343783
NW_013185887.1	1170001	1210001	LOC106046668	2.13624	0.343736
NW_013185756.1	990001	1030001	UNC5C	1.75187	0.343353
NW_013185914.1	160001	200001	LOC106047473, SMTN, INPP5J	3.19138	0.343335
NW_013185683.1	640001	680001	PAIP2, MATR3	1.46197	0.343172
NW_013185735.1	3130001	3170001	CDK6	1.50204	0.343167
NW_013185779.1	1640001	1680001	PAPPA2	1.84693	0.343134
NW_013185684.1	4880001	4920001	FRZB	2.97122	0.342941
NW_013185696.1	5120001	5160001	CACNA1I	1.9195	0.342633
NW_013185802.1	1500001	1540001	NEGR1	1.68923	0.342267
NW_013185654.1	8030001	8070001	SGMS1	2.50754	0.342257
NW_013185662.1	12150001	12190001	DLGAP2	1.64657	0.342101
NW_013185669.1	7680001	7720001	ZDHHC6, VTI1A	1.63313	0.341752
NW_013185960.1	280001	320001	RFX2	2.10564	0.341572
NW_013185670.1	1150001	1190001	LOC106032155	5.32994	0.34115
NW_013185797.1	90001	130001	SNRK	1.55248	0.340848
NW_013185685.1	3790001	3830001	STXBP4	1.67157	0.340554
NW_013185914.1	410001	450001	LOC106047481	2.6656	0.340429
NW_013185733.1	330001	370001	RPS6KA2	1.6164	0.340348
NW_013185696.1	5140001	5180001	CACNA1I	2.04875	0.339854
NW_013185659.1	5040001	5080001	CEP170	2.19433	0.338729
NW_013185655.1	11730001	11770001	FAM184B, NCAPG	1.50432	0.338591
NW_013185670.1	1140001	1180001	LOC106032155	5.44662	0.33828
NW_013185669.1	7690001	7730001	VTI1A	2.00966	0.338276
NW_013185684.1	4890001	4930001	FRZB	3.43292	0.338134
NW_013185914.1	400001	440001	LOC106047481, SCARF2	2.21158	0.338044
NW_013185729.1	3510001	3550001	TBC1D1	2.05121	0.337145
NW_013185656.1	8530001	8570001	PHLDB2	1.74826	0.337061
NW_013185885.1	210001	250001	HTR1D	3.08195	0.336984
NW_013185779.1	1600001	1640001	PAPPA2	3.06113	0.336836
NW_013185779.1	1630001	1670001	PAPPA2	2.03987	0.336174
NW_013185766.1	510001	550001	MAPK10	2.20333	0.336015
NW_013185657.1	8900001	8940001	JMJD7, LOC106043041, MAPKBP1, LOC106043049	1.91675	0.333464
NW_013185914.1	290001	330001	LOC106047484, AIFM3, P2RX6	1.98773	0.333449
NW_013185967.1	250001	290001	TTK	2.60714	0.332877
NW_013185656.1	8540001	8580001	PHLDB2	1.60939	0.332758
NW_013185657.1	7840001	7880001	ELMSAN1	1.78467	0.332709
NW_013185655.1	18640001	18680001	LOC106033766, SERPINA10	2.06873	0.332551
NW_013185914.1	380001	420001	LOC106047481, SCARF2	1.71526	0.33232
NW_013185654.1	8020001	8060001	SGMS1	2.5563	0.332254
NW_013185661.1	2340001	2380001	LOC106030192	2.67037	0.33205
NW_013185659.1	4990001	5030001	PLD5	2.18746	0.332047
NW_013185696.1	5130001	5170001	CACNA1I	1.95226	0.331822
NW_013185722.1	210001	250001	LOC106038555	2.07733	0.331616
NW_013185766.1	530001	570001	MAPK10	2.17723	0.331243
NW_013185810.1	310001	350001	GMDS	1.54716	0.331211
NW_013185670.1	1120001	1160001	LOC106032155	2.24385	0.331152
NW_013185914.1	420001	460001	LOC106047481	2.42355	0.331123
NW_013185656.1	8520001	8560001	PHLDB2	2.62146	0.33081
NW_013185897.1	600001	640001	TRAF3	2.36756	0.330482
NW_013185659.1	5490001	5530001	ZBTB18	2.41769	0.329955
NW_013185685.1	3690001	3730001	MMD	1.7398	0.329877
NW_013185654.1	6440001	6480001	PAX2	1.78999	0.329552
NW_013185696.1	5110001	5150001	CACNA1I	1.85374	0.329491
NW_013185828.1	310001	350001	DACT2	2.28415	0.329486
NW_013185748.1	3580001	3620001	FBXW2, LOC106040672, SLC2A8, GARNL3	1.49985	0.328773
NW_013185856.1	100001	140001	MRPS5	1.9353	0.328448
NW_013185679.1	600001	640001	NAV2	2.06855	0.328292
NW_013185655.1	18180001	18220001	CLMN	2.31	0.328197
NW_013185857.1	1580001	1620001	LOC106045660	2.71226	0.328101
NW_013185692.1	100001	140001	P4HTM, LOC106035498, ARIH2	1.51131	0.327464
NW_013185670.1	1200001	1240001	LOC106032155	1.90363	0.327274
NW_013185664.1	8600001	8640001	MSGN1, LOC106030748, GEN1	1.48341	0.327136
NW_013185664.1	8510001	8550001	VSNL1	1.8154	0.327026
NW_013185697.1	2180001	2220001	ELP2	1.80772	0.326728
NW_013185685.1	3910001	3950001	TOM1L1	3.61766	0.3263
NW_013185699.1	4100001	4140001	NYAP2	2.78504	0.326183
NW_013185679.1	3110001	3150001	METTL15	1.42423	0.325853
NW_013185655.1	8820001	8860001	STX18, LOC106035218	1.71533	0.325588
NW_013185658.1	3360001	3400001	NAV3	1.66943	0.325194
NW_013185779.1	1590001	1630001	PAPPA2	3.16045	0.32483
NW_013185917.1	560001	600001	CWF19L2	1.85428	0.324805
NW_013185707.1	5350001	5390001	N6AMT1, LTN1	1.52023	0.324772
NW_013185725.1	340001	380001	SUV420H1	1.65315	0.324641
NW_013185657.1	9130001	9170001	LOC106040735, TYRO3	1.54119	0.324325
NW_013185709.1	1540001	1580001	SYT16	2.16814	0.324191
NW_013185707.1	450001	490001	CXADR	1.60689	0.324127
NW_013185688.1	3080001	3120001	ERICH6B	1.55119	0.324063
NW_013185685.1	5020001	5060001	WFIKKN2, LUC7L3, LOC106034613	1.58509	0.323627
NW_013185897.1	630001	670001	TRAF3	1.6664	0.323088
NW_013185655.1	18600001	18640001	LOC106036374, LOC106033760	1.93147	0.322756
NW_013185917.1	380001	420001	GUCY1A2	3.68278	0.322643
NW_013185721.1	4730001	4770001	EXT1	1.63613	0.322121
NW_013185692.1	160001	200001	PRKAR2A	1.50087	0.322045
NW_013185655.1	20340001	20380001	TTC7B	1.6452	0.321971
NW_013185664.1	8530001	8570001	SMC6, VSNL1	1.99084	0.32172
NW_013185783.1	110001	150001	SLC30A8	1.6053	0.32171
NW_013185887.1	1150001	1190001	LOC106046668	2.63852	0.321708
NW_013185914.1	390001	430001	LOC106047481, SCARF2	1.74957	0.32144
NW_013185721.1	770001	810001	LOC106038466	1.85148	0.321326
NW_013185684.1	4910001	4950001	FRZB, NCKAP1	2.50714	0.32125
NW_013185765.1	910001	950001	RPSA, LOC106041801	1.75043	0.321236
NW_013185669.1	7870001	7910001	VTI1A	1.55765	0.320857
NW_013185656.1	15280001	15320001	GBE1	1.60518	0.32068
NW_013185967.1	260001	300001	TTK	1.97844	0.320531
NW_013185722.1	200001	240001	LOC106038555	1.88477	0.32044
NW_013185661.1	2320001	2360001	RAPGEF5	2.48364	0.320385
NW_013185688.1	3100001	3140001	ERICH6B, COG3	1.4877	0.320035
NW_013185904.1	640001	680001	STK32C, JAKMIP3, DPYSL4	1.78279	0.319973
NW_013185697.1	4770001	4810001	ZNF516	1.82009	0.319959
NW_013185664.1	5480001	5520001	LPIN1	2.6326	0.319856
NW_013185897.1	580001	620001	AMN, TRAF3	2.41624	0.319824
NW_013185666.1	8890001	8930001	SERPIND1, PI4KA	2.33532	0.319814
NW_013185664.1	5520001	5560001	LPIN1	3.50197	0.319641
NW_013185917.1	520001	560001	CWF19L2	2.03051	0.319628
NW_013185666.1	8910001	8950001	SERPIND1, SNAP29, PI4KA	3.83681	0.319626
NW_013185658.1	13490001	13530001	PDZRN4	2.26049	0.319615
NW_013185685.1	3780001	3820001	HLF, STXBP4	2.51335	0.319606
NW_013185914.1	330001	370001	SLC7A4, LOC106047465, P2RX6, LOC106047464	3.81944	0.31946
NW_013185655.1	18630001	18670001	LOC106033766	1.97976	0.319395
NW_013185659.1	5020001	5060001	PLD5	2.46099	0.319351
NW_013185659.1	5030001	5070001	CEP170	2.31842	0.319064
NW_013185733.1	2330001	2370001	PARK2	1.9197	0.319011
NW_013185866.1	140001	180001	GPRIN3	1.74134	0.318987
NW_013185765.1	880001	920001	LOC106041801	2.21511	0.318937
NW_013185683.1	630001	670001	PROB1, MZB1, SLC23A1, PAIP2, MATR3	1.41003	0.318867
NW_013185685.1	4350001	4390001	TOM1L1	2.77592	0.318075
NW_013185655.1	7080001	7120001	SORCS2	1.62345	0.318011
NW_013185756.1	1000001	1040001	UNC5C, BMPR1B	1.69074	0.317973
NW_013186092.1	140001	180001	LOC106049795	1.71892	0.31779
NW_013185657.1	9190001	9230001	RPAP1	1.41159	0.317477
NW_013185779.1	1680001	1720001	PAPPA2, ASTN1	1.52693	0.316997
NW_013185654.1	8540001	8580001	PRKG1	2.03592	0.316811
NW_013185823.1	1120001	1160001	ANKRD10	1.56797	0.316738
NW_013185930.1	40001	80001	DIO3	1.51733	0.316535
NW_013185887.1	1160001	1200001	LOC106046668	2.23394	0.316368
NW_013185733.1	290001	330001	RPS6KA2	1.66126	0.315808
NW_013185666.1	8750001	8790001	HIC2	1.89663	0.315782
NW_013185659.1	5050001	5090001	CEP170	1.601	0.315347
NW_013185887.1	1010001	1050001	CPNE4	1.54637	0.315277
NW_013185779.1	1670001	1710001	PAPPA2, ASTN1	1.52815	0.314569
NW_013185698.1	4260001	4300001	ETS2	1.77163	0.314416
NW_013185655.1	8850001	8890001	LOC106035218, ZBTB49	1.47529	0.314321
NW_013185669.1	7880001	7920001	VTI1A	1.45081	0.314237
NW_013185729.1	3520001	3560001	TBC1D1	1.99352	0.314118
NW_013185778.1	2560001	2600001	ANXA5	1.56476	0.31401
NW_013185779.1	1620001	1660001	PAPPA2	2.04972	0.313952
NW_013185897.1	250001	290001	LOC106047013	1.48354	0.313755
NW_013185703.1	3060001	3100001	PLCB1	1.92067	0.313338
NW_013185685.1	4690001	4730001	CA10	2.14705	0.313015
NW_013185771.1	2600001	2640001	LOC106042166	1.4383	0.312849
NW_013185741.1	2090001	2130001	VPS13D	1.83355	0.312678
NW_013185879.1	1220001	1260001	LOC106046434, RASA3	1.44543	0.312243
NW_013185827.1	920001	960001	TSHR	1.45082	0.311993
NW_013185656.1	6580001	6620001	ALCAM	2.52878	0.311986
NW_013185856.1	90001	130001	MRPS5	1.93536	0.311659
NW_013185756.1	1120001	1160001	BMPR1B	1.37273	0.311517
NW_013185721.1	4800001	4840001	EXT1	1.56097	0.311414
NW_013185960.1	250001	290001	MLLT1, ACSBG2	3.01806	0.311325
NW_013185733.1	310001	350001	RPS6KA2	1.47271	0.310753
NW_013185733.1	320001	360001	RPS6KA2	1.47271	0.310753
NW_013185685.1	4800001	4840001	UTP18, MBTD1	1.49305	0.310602
NW_013185714.1	4660001	4700001	GABRE	1.51491	0.308944
NW_013185685.1	3680001	3720001	MMD	1.52143	0.308893
NW_013185692.1	120001	160001	SLC25A20, ARIH2	1.72461	0.308679
NW_013185945.1	230001	270001	CDS1	1.56654	0.30859
NW_013185684.1	4900001	4940001	FRZB	2.57918	0.308409
NW_013185785.1	1670001	1710001	BOD1	1.7748	0.308309
NW_013185825.1	910001	950001	FAM228B, ITSN2, TP53I3	1.55815	0.308242
NW_013185656.1	10960001	11000001	EPHA6	1.38491	0.30819
NW_013185702.1	4590001	4630001	LOC106036557	1.63139	0.307658
NW_013185688.1	2990001	3030001	SIAH3	1.4364	0.307358
NW_013185655.1	10060001	10100001	RAB28	1.51876	0.307206
NW_013185656.1	5450001	5490001	NFKBIZ	2.34404	0.307009
NW_013185749.1	2250001	2290001	LAMA5	1.88365	0.306882
NW_013185709.1	1580001	1620001	SYT16	2.75938	0.306838
NW_013185706.1	3510001	3550001	CFAP54, NEDD1	1.75817	0.306771
NW_013185887.1	1030001	1070001	CPNE4	1.46093	0.306599
NW_013185655.1	18200001	18240001	CLMN	1.65495	0.305921
NW_013185654.1	8350001	8390001	PRKG1	1.94388	0.305914
NW_013185697.1	4690001	4730001	ZNF516	1.6872	0.305586
NW_013185735.1	2680001	2720001	AKAP9	1.66767	0.305432
NW_013185685.1	3730001	3770001	MMD, HLF	2.04514	0.305407
NW_013185677.1	8010001	8050001	MAD1L1	1.68544	0.305237
NW_013185654.1	8040001	8080001	SGMS1	1.9516	0.305203
NW_013185655.1	8800001	8840001	STX18	1.62571	0.305095
NW_013185827.1	540001	580001	LOC106044537	1.88311	0.305066
NW_013185758.1	2530001	2570001	CAMKK1	1.71314	0.305024
NW_013185778.1	2570001	2610001	ANXA5	1.66871	0.304869
NW_013185693.1	470001	510001	RELN	2.04221	0.304829
NW_013185766.1	450001	490001	ARHGAP24	1.86547	0.304626
NW_013185828.1	320001	360001	DACT2	1.97664	0.304292
NW_013185664.1	8520001	8560001	SMC6, VSNL1	1.8056	0.30416
NW_013185660.1	2300001	2340001	KALRN	2.54352	0.303824
NW_013185662.1	12080001	12120001	DLGAP2	1.59657	0.303392
NW_013185799.1	2010001	2050001	LOC106043422	1.86392	0.303353
NW_013185766.1	650001	690001	MAPK10	1.82547	0.303044
NW_013185660.1	2270001	2310001	KALRN	2.24032	0.302501
NW_013185716.1	1880001	1920001	LOC106037950, CSMD2	1.9287	0.302372
NW_013185781.1	2080001	2120001	BRSK2	1.85751	0.302255
NW_013185656.1	6560001	6600001	ALCAM	2.78538	0.301747
NW_013185685.1	2610001	2650001	TEX2	1.40914	0.299923
NW_013185656.1	8550001	8590001	PHLDB2	1.53347	0.299743
NW_013185706.1	4760001	4800001	ACTR6, SCYL2, UHRF1BP1L	1.5437	0.299605
NW_013185779.1	1690001	1730001	ASTN1	1.54523	0.299489
NW_013185914.1	310001	350001	LOC106047484, SLC7A4, AIFM3, P2RX6, LOC106047464	2.5753	0.299427
NW_013185685.1	4030001	4070001	TOM1L1	2.49756	0.299363
NW_013185692.1	150001	190001	SLC25A20	1.68609	0.298666
NW_013185685.1	4360001	4400001	TOM1L1	2.51936	0.298627
NW_013185766.1	640001	680001	MAPK10	1.82505	0.298614
NW_013185673.1	3910001	3950001	SNX3, LACE1	1.43869	0.298529
NW_013185785.1	1680001	1720001	BOD1	1.85602	0.297962
NW_013185685.1	3670001	3710001	MMD	1.54367	0.297811
NW_013185914.1	320001	360001	LOC106047484, SLC7A4, AIFM3, P2RX6, LOC106047464	3.70448	0.297788
NW_013185657.1	8670001	8710001	LOC106040722	3.07669	0.296691
NW_013185662.1	12140001	12180001	DLGAP2	1.48821	0.296624
NW_013185656.1	6590001	6630001	ALCAM	2.72371	0.296147
NW_013185656.1	10980001	11020001	EPHA6	1.56255	0.295777
NW_013185668.1	1570001	1610001	FAM71D, GPHN	1.43993	0.295588
NW_013185657.1	8680001	8720001	LOC106040722, EHD4	2.76603	0.295424
NW_013185659.1	11400001	11440001	DNAH8	1.48211	0.294916
NW_013185673.1	8530001	8570001	FAXC	1.48164	0.294078
NW_013185685.1	5030001	5070001	LUC7L3, LOC106034613	1.53461	0.294019
NW_013185785.1	1650001	1690001	BOD1	1.46568	0.293934
NW_013185660.1	2280001	2320001	KALRN	2.40943	0.293882
NW_013185660.1	50001	90001	RALB	1.56344	0.293603
NW_013185697.1	4710001	4750001	ZNF516	1.73304	0.293447
NW_013185685.1	3900001	3940001	TOM1L1	3.57149	0.293052
NW_013185685.1	2060001	2100001	CACNG5, LOC106034736	1.55209	0.29217
NW_013185664.1	5490001	5530001	LPIN1	2.98087	0.291626
NW_013185897.1	570001	610001	AMN, CDC42BPB, TRAF3	1.93383	0.291541
NW_013185656.1	6570001	6610001	ALCAM	2.98026	0.291428
NW_013185685.1	4780001	4820001	UTP18	1.7059	0.291408
NW_013185664.1	650001	690001	PXDN	1.84844	0.291344
NW_013185685.1	2630001	2670001	TEX2	1.56394	0.291196
NW_013185659.1	6300001	6340001	SMYD3	1.58188	0.290913
NW_013185748.1	3630001	3670001	GARNL3	1.39813	0.29091
NW_013185738.1	2610001	2650001	LOC106039940, DROSHA	1.60937	0.290904
NW_013185816.1	450001	490001	RAPGEF1	1.46448	0.2909
NW_013185658.1	13500001	13540001	PDZRN4	1.9223	0.29089
NW_013185698.1	700001	740001	LOC106036047, LOC106036048	1.71774	0.290826
NW_013186111.1	10001	50001	LOC106049890, LOC106049896	2.26513	0.290235
NW_013185680.1	3870001	3910001	SAMD13, PRKACB	1.60291	0.290129
NW_013185692.1	130001	170001	SLC25A20, ARIH2	1.69995	0.289916
NW_013185741.1	1360001	1400001	RNF186, TMCO4, OTUD3	1.72047	0.289787
NW_013185783.1	100001	140001	SLC30A8	1.74628	0.289449
NW_013185685.1	4380001	4420001	TOM1L1	2.15804	0.289438
NW_013185766.1	540001	580001	MAPK10	1.85253	0.289093
NW_013185666.1	8900001	8940001	SERPIND1, PI4KA	3.13181	0.288921
NW_013185655.1	12760001	12800001	SLIT2	1.66747	0.288663
NW_013185655.1	12770001	12810001	SLIT2	1.66747	0.288663
NW_013185688.1	3090001	3130001	ERICH6B, COG3	1.50958	0.28865
NW_013185683.1	7420001	7460001	ARHGEF37	1.53204	0.28845
NW_013185860.1	910001	950001	TNNT2, PKP1	1.65082	0.288109
NW_013185698.1	730001	770001	LOC106036048	1.41194	0.288044
NW_013185766.1	790001	830001	AFF1, PTPN13	1.5924	0.287983
NW_013185735.1	2690001	2730001	AKAP9	1.70528	0.287936
NW_013185708.1	2100001	2140001	PAPPA	1.81691	0.28496
NW_013185659.1	5010001	5050001	PLD5	3.01615	0.284915
NW_013185697.1	4700001	4740001	ZNF516	1.6706	0.284842
NW_013185658.1	13580001	13620001	PDZRN4	1.44065	0.28475
NW_013185669.1	7890001	7930001	VTI1A	1.52897	0.284573
NW_013185967.1	360001	400001	ELOVL4	1.5488	0.284508
NW_013185735.1	3030001	3070001	CDK6	2.1765	0.284494
NW_013185682.1	2820001	2860001	CCDC170, ESR1	1.62518	0.284479
NW_013185803.1	1940001	1980001	MEGF11	1.63506	0.284278
NW_013185685.1	4790001	4830001	UTP18, MBTD1	1.61544	0.284235
NW_013185661.1	9170001	9210001	THRB	1.55854	0.2841
NW_013185683.1	7460001	7500001	CSNK1A1	1.43671	0.283417
NW_013185667.1	7120001	7160001	ESRRG	1.46913	0.283352
NW_013185721.1	1270001	1310001	FAM84B	2.75184	0.283273
NW_013185706.1	4750001	4790001	ACTR6, SCYL2, UHRF1BP1L	1.54688	0.283262
NW_013185766.1	760001	800001	AFF1, PTPN13	1.50015	0.283003
NW_013185816.1	460001	500001	RAPGEF1	1.4164	0.282654
NW_013185709.1	1600001	1640001	SYT16	2.32332	0.282648
NW_013185907.1	940001	980001	LOC106047369	1.51188	0.28264
NW_013185657.1	8880001	8920001	JMJD7, LOC106043041, LOC106043049	1.63254	0.282432
NW_013185741.1	1350001	1390001	TMCO4	2.09937	0.281995
NW_013185657.1	8690001	8730001	LOC106040722, EHD4	2.2962	0.281969
NW_013185828.1	290001	330001	DACT2	1.67346	0.281502
NW_013185670.1	1210001	1250001	LOC106032155	1.90053	0.281431
NW_013185657.1	8550001	8590001	LOC106042978, LOC106042985	1.98002	0.281321
NW_013185857.1	1570001	1610001	LOC106045660, LINGO3	2.18012	0.281119
NW_013185945.1	210001	250001	CDS1	2.09658	0.281004
NW_013185696.1	5350001	5390001	GRAP2, FAM83F	1.67443	0.280984
NW_013185685.1	4040001	4080001	TOM1L1	2.38611	0.280716
NW_013185660.1	13720001	13760001	ADAM23, DYTN	1.70036	0.280579
NW_013185749.1	2240001	2280001	LAMA5	1.67026	0.280494
NW_013185766.1	550001	590001	MAPK10	1.74067	0.280394
NW_013185738.1	2620001	2660001	LOC106039940	1.67015	0.28037
NW_013185756.1	1070001	1110001	BMPR1B	1.97705	0.280331
NW_013185655.1	11770001	11810001	NCAPG, LCORL	1.50775	0.280302
NW_013185658.1	9020001	9060001	TMEM5	1.54479	0.280232
NW_013185660.1	8340001	8380001	LOC106030002	1.74969	0.280016
NW_013185721.1	1260001	1300001	FAM84B	2.47571	0.279971
NW_013185785.1	1660001	1700001	BOD1	1.58176	0.279598
NW_013185716.1	270001	310001	RUNX3	1.78075	0.279455
NW_013185685.1	3760001	3800001	HLF, STXBP4	2.44478	0.279177
NW_013185945.1	200001	240001	CDS1	2.19171	0.279136
NW_013185692.1	210001	250001	RPP14, PRKAR2A	1.61311	0.279045
NW_013185661.1	6010001	6050001	GALNT15	2.21028	0.277844
NW_013185766.1	780001	820001	AFF1, PTPN13	1.68757	0.277675
NW_013185756.1	1020001	1060001	UNC5C, BMPR1B	1.67936	0.277389
NW_013185830.1	1090001	1130001	TDRD15	1.38475	0.27735
NW_013185660.1	8350001	8390001	LOC106030002	1.82306	0.276908
NW_013186111.1	1	40001	LOC106049890, LOC106049896	2.27194	0.276793
NW_013185860.1	920001	960001	TNNT2, LAD1, PKP1	1.69012	0.276635
NW_013185768.1	2100001	2140001	CERK	1.65265	0.276534
NW_013185658.1	13560001	13600001	PDZRN4	1.49703	0.276519
NW_013185659.1	6290001	6330001	SMYD3	1.60488	0.276326
NW_013185960.1	220001	260001	MLLT1, ACSBG2	3.5506	0.275961
NW_013185797.1	80001	120001	SNRK	1.5226	0.275388
NW_013185659.1	5000001	5040001	PLD5	2.31802	0.275387
NW_013185960.1	240001	280001	MLLT1, ACSBG2	2.68178	0.275262
NW_013185706.1	4640001	4680001	ANKS1B	1.53351	0.274787
NW_013185741.1	1370001	1410001	RNF186, TMCO4, OTUD3	1.51698	0.274575
NW_013185756.1	980001	1020001	UNC5C	1.61406	0.274475
NW_013185860.1	930001	970001	TNNT2, LAD1	1.60447	0.274326
NW_013185685.1	3750001	3790001	HLF	2.37238	0.273892
NW_013185855.1	1200001	1240001	LOC106045569	1.90818	0.273174
NW_013185657.1	1600001	1640001	SULF2	1.86945	0.273123
NW_013185716.1	220001	260001	RUNX3	1.66586	0.273119
NW_013185685.1	4330001	4370001	TOM1L1	2.64901	0.273071
NW_013185667.1	1420001	1460001	HAAO	1.46408	0.273046
NW_013185708.1	880001	920001	BRINP1	2.17602	0.272754
NW_013185679.1	590001	630001	NAV2	1.94593	0.272384
NW_013185687.1	5050001	5090001	MC2R	1.51931	0.272314
NW_013185825.1	900001	940001	FKBP1B, SF3B6, FAM228B, ITSN2, TP53I3	1.41391	0.270469
NW_013185672.1	1020001	1060001	TBC1D32	2.14846	0.269996
NW_013185685.1	3740001	3780001	HLF	2.07773	0.269709
NW_013185655.1	15870001	15910001	CCDC85C	1.54967	0.269161
NW_013185657.1	8540001	8580001	LOC106042978, LOC106042985	1.56055	0.269032
NW_013185654.1	17020001	17060001	NCOA4, PARG, LOC106032068	1.50211	0.269012
NW_013185654.1	3250001	3290001	PLCE1	1.5022	0.268829
NW_013185658.1	13550001	13590001	PDZRN4	1.44183	0.268579
NW_013185778.1	2580001	2620001	ANXA5	1.59842	0.268532
NW_013185887.1	1000001	1040001	CPNE4	1.66243	0.268156
NW_013185659.1	6280001	6320001	SMYD3	1.5884	0.266087
NW_013186042.1	200001	240001	LOC106049431, LOC106049430	1.50026	0.26584
NW_013185663.1	10930001	10970001	NCOA2	1.95476	0.265647
NW_013185660.1	80001	120001	INHBB, RALB	2.40448	0.265602
NW_013185731.1	430001	470001	THSD7B	1.58695	0.265026
NW_013185735.1	3110001	3150001	CDK6	1.41997	0.264843
NW_013185666.1	8780001	8820001	HIC2	2.13934	0.264653
NW_013185696.1	1220001	1260001	ALDH1L2	1.41294	0.264207
NW_013185945.1	240001	280001	CDS1	1.46348	0.263656
NW_013185897.1	560001	600001	AMN, CDC42BPB	1.75084	0.263601
NW_013185685.1	3770001	3810001	HLF, STXBP4	2.24069	0.263552
NW_013185664.1	660001	700001	PXDN	1.61645	0.263449
NW_013185706.1	4620001	4660001	ANKS1B	1.48454	0.262752
NW_013185945.1	150001	190001	WDFY3	1.84169	0.26258
NW_013185887.1	990001	1030001	CPNE4	1.71374	0.262479
NW_013185685.1	4340001	4380001	TOM1L1	2.56018	0.262405
NW_013185667.1	70001	110001	PPM1B	1.52763	0.26229
NW_013185679.1	3060001	3100001	KIF18A, METTL15	1.80348	0.260725
NW_013185656.1	11930001	11970001	MAEL, GPA33	1.85804	0.260607
NW_013185685.1	5040001	5080001	LUC7L3, LOC106034613, ANKRD40	1.46125	0.2606
NW_013185783.1	890001	930001	TRPS1	2.21557	0.247376
NW_013185658.1	8320001	8360001	MSRB3	1.80057	0.247221
NW_013185719.1	4970001	5010001	TMEM108	2.06922	0.2467
NW_013185722.1	100001	140001	LOC106038554	1.8595	0.245755
NW_013185914.1	340001	380001	SLC7A4, LOC106047465, LOC106047464	2.29166	0.244731
NW_013185723.1	1030001	1070001	LOC106038647	1.7886	0.244172
NW_013185716.1	1900001	1940001	CSMD2	2.12003	0.244005
NW_013185682.1	1330001	1370001	SASH1	2.26819	0.24284
NW_013185766.1	700001	740001	PTPN13	3.15591	0.242548
NW_013185914.1	270001	310001	AIFM3	2.30609	0.23217
NW_013185660.1	1260001	1300001	SEMA5B	1.95095	0.231575
NW_013185914.1	130001	170001	SMTN, MORC2	3.37228	0.230874
NW_013185914.1	140001	180001	SMTN	4.12567	0.230729
