# Supplementary material for: Population Structure and Selection Signatures of Domestication in Geese
Source: Biology (Basel). 2023 Mar 31;12(4):532. doi: 10.3390/biology12040532 (PMC10136318; doi:10.3390/biology12040532)
Supplement: Supplementary file 1 [file biology-12-00532-s001.zip › biology-2192236-supplementary/Table S5.xlsx]

## Sheet: 5
Table S5. Functional enrichment analysis of the candidate selected genes in Chinese domestic geese.
Description	N	Category	P-Value
regulation of postsynaptic neurotransmitter receptor activity	4	biological_process	0.0017
social behavior	4	biological_process	0.011
protein K63-linked ubiquitination	4	biological_process	0.013
regulation of microtubule cytoskeleton organization	4	biological_process	0.014
negative regulation of canonical Wnt signaling pathway	7	biological_process	0.014
positive regulation of proteasomal ubiquitin-dependent protein catabolic process	5	biological_process	0.02
phosphatidylinositol-mediated signaling	4	biological_process	0.03
axon guidance	7	biological_process	0.03
retinal ganglion cell axon guidance	3	biological_process	0.032
negative regulation of cellular response to growth factor stimulus	2	biological_process	0.038
brain development	6	biological_process	0.049
negative regulation of cell cycle	3	biological_process	0.049
mitotic spindle assembly checkpoint	3	biological_process	0.054
positive regulation of mitochondrial fusion	2	biological_process	0.056
protein polyubiquitination	6	biological_process	0.06
activation of GTPase activity	5	biological_process	0.06
cilium assembly	7	biological_process	0.061
synaptic transmission, glutamatergic	3	biological_process	0.064
locomotory behavior	4	biological_process	0.069
maternal behavior	2	biological_process	0.074
neural crest cell differentiation	2	biological_process	0.074
membrane invagination	2	biological_process	0.074
regulation of defense response to virus	2	biological_process	0.074
production of siRNA involved in RNA interference	2	biological_process	0.091
axon extension involved in axon guidance	2	biological_process	0.091
regulation of behavior	2	biological_process	0.091
regulation of erythrocyte differentiation	2	biological_process	0.091
optic nerve development	2	biological_process	0.091
endoplasmic reticulum	20	cellular_compont	0.0066
cytosol	56	cellular_compont	0.017
cytoplasm	66	cellular_compont	0.037
presynapse	5	cellular_compont	0.042
SNARE complex	4	cellular_compont	0.044
nucleoplasm	42	cellular_compont	0.054
centriole	5	cellular_compont	0.075
kinetochore	5	cellular_compont	0.075
centrosome	12	cellular_compont	0.076
postsynapse	4	cellular_compont	0.082
postsynaptic specialization	2	cellular_compont	0.086
ATP binding	37	molecular_function	0.0034
protein domain specific binding	8	molecular_function	0.0049
guanyl-nucleotide exchange factor activity	9	molecular_function	0.01
ubiquitin conjugating enzyme binding	4	molecular_function	0.014
protein serine/threonine kinase activity	11	molecular_function	0.018
SNAP receptor activity	4	molecular_function	0.024
ubiquitin protein ligase activity	9	molecular_function	0.052
ribonuclease III activity	2	molecular_function	0.054
transcription coactivator binding	3	molecular_function	0.07
ubiquitin protein ligase binding	8	molecular_function	0.079
RNA polymerase II core binding	3	molecular_function	0.086
RNA polymerase II intronic transcription regulatory region sequence-specific DNA binding	2	molecular_function	0.088
RNA polymerase II core promoter proximal region sequence-specific DNA binding	20	molecular_function	0.093
beta-catenin binding	4	molecular_function	0.096
SNARE interactions in vesicular transport	4	KEGG_Pathway	0.017
p53 signaling pathway	5	KEGG_Pathway	0.041
Inositol phosphate metabolism	5	KEGG_Pathway	0.047
Progesterone-mediated oocyte maturation	5	KEGG_Pathway	0.068
Insulin signaling pathway	6	KEGG_Pathway	0.085
Adrenergic signaling in cardiomyocytes	6	KEGG_Pathway	0.097
