# Supplementary material for: Population Structure and Selection Signatures of Domestication in Geese
Source: Biology (Basel). 2023 Mar 31;12(4):532. doi: 10.3390/biology12040532 (PMC10136318; doi:10.3390/biology12040532)
Supplement: Supplementary file 1 [file biology-12-00532-s001.zip › biology-2192236-supplementary/Table S6.xlsx]

## Sheet: Sheet1
Table S6. Potential selective regions in European domestic geese.
Scaffold	Start (bp)	End (bp)	Gene name	θπ wild/θπ domestic	Fst
NW_013185683.1	4620001	4660001	TENM2	8.61059	0.405009
NW_013185660.1	7300001	7340001	MYO3B	7.82459	0.356521
NW_013185660.1	7290001	7330001	MYO3B	7.79766	0.356483
NW_013185664.1	7050001	7090001	NBAS	7.54069	0.219905
NW_013185676.1	6600001	6640001	VAT1L	7.32368	0.33288
NW_013185676.1	6660001	6700001	CLEC3A, WWOX	7.19466	0.456279
NW_013185676.1	6610001	6650001	VAT1L	7.03607	0.415614
NW_013185656.1	17300001	17340001	ROBO2	7.02891	0.241569
NW_013185676.1	6650001	6690001	CLEC3A, VAT1L, WWOX	7.00843	0.432416
NW_013185656.1	15240001	15280001	GBE1	6.71276	0.387698
NW_013185656.1	17310001	17350001	ROBO2	6.54422	0.240561
NW_013185676.1	6590001	6630001	VAT1L	6.52846	0.312188
NW_013185676.1	6640001	6680001	CLEC3A, VAT1L	6.15362	0.405121
NW_013185676.1	6670001	6710001	CLEC3A, WWOX	6.01253	0.384059
NW_013185676.1	6630001	6670001	CLEC3A, VAT1L	5.92165	0.37942
NW_013185660.1	7280001	7320001	MYO3B	5.88362	0.319253
NW_013185656.1	12830001	12870001	HTR1F	5.45902	0.380628
NW_013185676.1	6680001	6720001	WWOX	5.36759	0.292962
NW_013185676.1	6380001	6420001	ADAMTS18	5.35973	0.400672
NW_013185676.1	6360001	6400001	ADAMTS18	5.11695	0.381075
NW_013185656.1	12840001	12880001	HTR1F	5.02018	0.370473
NW_013185656.1	12850001	12890001	HTR1F	4.9164	0.294062
NW_013185667.1	9680001	9720001	XDH	4.9104	0.391882
NW_013185676.1	6620001	6660001	VAT1L	4.88176	0.452121
NW_013185676.1	6370001	6410001	ADAMTS18	4.84849	0.467322
NW_013185660.1	7310001	7350001	MYO3B	4.72474	0.314603
NW_013185659.1	14670001	14710001	PRKCE	4.59723	0.278432
NW_013185676.1	6720001	6760001	WWOX	4.57326	0.354121
NW_013185667.1	9660001	9700001	XDH	4.50272	0.308309
NW_013185677.1	5000001	5040001	DNAH3	4.49648	0.375977
NW_013185855.1	1150001	1190001	EDA2R	4.47664	0.322131
NW_013185792.1	190001	230001	ALK	4.44657	0.35268
NW_013185676.1	6710001	6750001	WWOX	4.36225	0.328839
NW_013185672.1	2720001	2760001	NKAIN2	4.27461	0.376597
NW_013185672.1	5710001	5750001	EPB41L2	4.19693	0.486162
NW_013185664.1	7030001	7070001	NBAS	4.06243	0.241361
NW_013185868.1	780001	820001	OPTN, MCM10	4.031	0.220905
NW_013185677.1	6380001	6420001	LOC106033523	4.00495	0.316359
NW_013185792.1	200001	240001	ALK	3.99432	0.317518
NW_013185655.1	16110001	16150001	BCL11B	3.93205	0.381584
NW_013185672.1	2750001	2790001	NKAIN2	3.88911	0.297747
NW_013185868.1	790001	830001	OPTN	3.85958	0.282278
NW_013185672.1	2740001	2780001	NKAIN2	3.82853	0.325331
NW_013185660.1	7270001	7310001	MYO3B	3.82351	0.313119
NW_013185672.1	2730001	2770001	NKAIN2	3.79151	0.354754
NW_013185673.1	200001	240001	NT5DC1	3.73375	0.230746
NW_013185667.1	9870001	9910001	LOC106031601, LOC106031600,GALNT14	3.73004	0.253108
NW_013185660.1	4120001	4160001	SLC4A10	3.69867	0.261144
NW_013185855.1	1160001	1200001	EDA2R, LOC106045569	3.69617	0.355573
NW_013185676.1	3500001	3540001	LOC106033299, FAM96B,RRAD	3.6863	0.236796
NW_013185677.1	4990001	5030001	DNAH3	3.68207	0.284615
NW_013186039.1	90001	130001	FAM222B, ERAL1, FLOT2	3.64631	0.340177
NW_013185718.1	2100001	2140001	MCAT, TSPO, TTLL12	3.60565	0.280045
NW_013185673.1	230001	270001	COL10A1, NT5DC1	3.52744	0.380911
NW_013185718.1	2110001	2150001	MCAT, TSPO, TTLL12	3.5271	0.291349
NW_013185667.1	9190001	9230001	LIN9, PARP1	3.5195	0.242528
NW_013185660.1	4130001	4170001	SLC4A10	3.51412	0.249268
NW_013185810.1	920001	960001	EXOC2	3.50133	0.403726
NW_013185655.1	16120001	16160001	BCL11B	3.49762	0.374145
NW_013185703.1	4610001	4650001	LOC106036620	3.48009	0.292649
NW_013185677.1	6370001	6410001	LOC106033523	3.43781	0.349767
NW_013185725.1	2390001	2430001	TRAPPC6B, GEMIN2,PNN, LOC106038862	3.37828	0.281384
NW_013185718.1	2120001	2160001	MCAT, TSPO, TTLL12	3.37352	0.301646
NW_013185672.1	5720001	5760001	EPB41L2	3.37133	0.477741
NW_013185791.1	1080001	1120001	LOC106043093	3.33766	0.272345
NW_013185659.1	8540001	8580001	HEATR5B, GPATCH11	3.32803	0.397974
NW_013185660.1	7380001	7420001	LOC106029831, MYO3B	3.29346	0.224617
NW_013185718.1	2090001	2130001	MCAT, TSPO, TTLL1	3.28715	0.295509
NW_013185780.1	2470001	2510001	LOC106042557	3.28117	0.295507
NW_013185855.1	1170001	1210001	EDA2R, LOC106045569	3.27556	0.321085
NW_013185660.1	7250001	7290001	MYO3B	3.26503	0.302517
NW_013185995.1	210001	250001	SH3RF3	3.25782	0.31973
NW_013185792.1	210001	250001	ALK	3.24979	0.250153
NW_013185677.1	6360001	6400001	LOC106033523	3.23988	0.422599
NW_013185664.1	4900001	4940001	NOL10, ATP6V1C2	3.23738	0.214042
NW_013185677.1	2800001	2840001	SHISA9	3.23589	0.238587
NW_013185692.1	3760001	3800001	FAM19A1	3.20878	0.218423
NW_013185673.1	210001	250001	COL10A1, NT5DC1	3.18088	0.242886
NW_013185791.1	280001	320001	GNAO1	3.17901	0.275969
NW_013185672.1	5700001	5740001	EPB41L2	3.1782	0.411467
NW_013185667.1	9880001	9920001	LOC106031601, LOC106031600	3.17505	0.296971
NW_013185685.1	2170001	2210001	HELZ	3.17077	0.273727
NW_013185678.1	4620001	4660001	LOC106033708	3.17071	0.402177
NW_013185692.1	3750001	3790001	FAM19A1	3.1336	0.259235
NW_013186039.1	100001	140001	FAM222B, ERAL1, FLOT2	3.12267	0.407296
NW_013185718.1	2130001	2170001	TSPO, TTLL12, SCUBE1	3.11757	0.280532
NW_013185778.1	1100001	1140001	FAT4	3.10725	0.223196
NW_013185672.1	9340001	9380001	REPS1	3.10521	0.285268
NW_013185946.1	190001	230001	LOC106048184, SCLT1	3.09465	0.542557
NW_013185718.1	900001	940001	LMNTD1	3.09238	0.24317
NW_013185656.1	10860001	10900001	EPHA6	3.06729	0.459251
NW_013185792.1	180001	220001	ALK	3.05425	0.361929
NW_013185672.1	5730001	5770001	EPB41L2	3.04941	0.455198
NW_013185688.1	4040001	4080001	ENOX1	3.04937	0.284163
NW_013186039.1	80001	120001	FAM222B, ERAL1	3.04768	0.300462
NW_013185774.1	2320001	2360001	CCDC85A	3.02407	0.290977
NW_013185667.1	10040001	10080001	LCLAT1	3.01674	0.311115
NW_013185868.1	800001	840001	OPTN	3.01009	0.274612
NW_013185667.1	9170001	9210001	LIN9	3.01006	0.267106
NW_013185995.1	220001	260001	SH3RF3	3.00638	0.313276
NW_013185685.1	2160001	2200001	HELZ	3.00545	0.21518
NW_013185846.1	1200001	1240001	RBL2, CHD9	3.00532	0.265202
NW_013185664.1	4910001	4950001	NOL10, ATP6V1C2	3.0048	0.416966
NW_013185738.1	2630001	2670001	LOC106039940	3.00267	0.226448
NW_013185846.1	1210001	1250001	RBL2, CHD9	3.00246	0.243221
NW_013185665.1	12010001	12050001	MYBPC1	2.98491	0.28464
NW_013185791.1	270001	310001	GNAO1	2.98007	0.288641
NW_013185677.1	6390001	6430001	LOC106033523	2.96921	0.288828
NW_013185705.1	1140001	1180001	WNT3A	2.96447	0.360575
NW_013185658.1	1040001	1080001	TTC26, GUCY2C	2.96269	0.247125
NW_013185678.1	6300001	6340001	LOC106033736, ANXA2	2.95727	0.252294
NW_013185695.1	2380001	2420001	HERC2	2.95622	0.254751
NW_013185808.1	1210001	1250001	NF1	2.9465	0.259599
NW_013185834.1	300001	340001	CDH13	2.94204	0.236707
NW_013185660.1	7260001	7300001	MYO3B	2.92341	0.288185
NW_013185778.1	60001	100001	LOC106042441, MFSD8, PLK4	2.91897	0.266315
NW_013185688.1	4050001	4090001	ENOX1	2.91284	0.245904
NW_013185698.1	2010001	2050001	HSF2BP	2.90533	0.275527
NW_013185665.1	12120001	12160001	GNPTAB, DRAM1	2.90021	0.276606
NW_013185665.1	12130001	12170001	GNPTAB, DRAM1	2.89402	0.306495
NW_013185667.1	9240001	9280001	PARP1	2.88986	0.264998
NW_013185834.1	290001	330001	CDH13	2.86682	0.220233
NW_013185778.1	50001	90001	LOC106042441, MFSD8, PLK4	2.84831	0.218425
NW_013185677.1	2170001	2210001	RHBDF1, GTF3C1	2.84681	0.376717
NW_013185762.1	2800001	2840001	STMND1	2.84233	0.386298
NW_013185672.1	1020001	1060001	TBC1D32	2.84104	0.227778
NW_013185656.1	15260001	15300001	GBE1	2.83495	0.349517
NW_013185659.1	8550001	8590001	HEATR5B, GPATCH11, EIF2AK2	2.82804	0.359421
NW_013185946.1	110001	150001	JADE1	2.82602	0.440452
NW_013185667.1	10050001	10090001	LCLAT1	2.82512	0.312723
NW_013185946.1	200001	240001	LOC106048184	2.81834	0.484076
NW_013185659.1	6280001	6320001	SMYD3	2.81688	0.295855
NW_013185673.1	220001	260001	COL10A1, NT5DC1	2.81381	0.274854
NW_013185688.1	4060001	4100001	ENOX1	2.79903	0.278829
NW_013185855.1	1180001	1220001	EDA2R, LOC106045569	2.79407	0.253978
NW_013185778.1	70001	110001	LOC106042441, MFSD8, PLK4	2.79165	0.293918
NW_013185655.1	17810001	17850001	LOC106036299	2.7909	0.287059
NW_013185778.1	40001	80001	LARP1B, LOC106042441, MFSD8	2.78848	0.213852
NW_013185825.1	430001	470001	LOC106044490	2.78471	0.252066
NW_013185771.1	1810001	1850001	CFAP47	2.78326	0.269153
NW_013185771.1	1820001	1860001	CFAP47	2.78326	0.269153
NW_013185834.1	310001	350001	CDH13	2.7824	0.258154
NW_013185682.1	4080001	4120001	OPRM1, IPCEF1	2.7818	0.288676
NW_013185685.1	2180001	2220001	HELZ	2.77487	0.249511
NW_013185692.1	3740001	3780001	FAM19A1	2.76653	0.289291
NW_013185682.1	4070001	4110001	OPRM1, IPCEF1	2.74264	0.222488
NW_013185672.1	5690001	5730001	EPB41L2	2.74143	0.450469
NW_013185791.1	260001	300001	GNAO1	2.73084	0.278743
NW_013185738.1	2620001	2660001	LOC106039940	2.72926	0.242082
NW_013185667.1	9690001	9730001	XDH	2.71483	0.330894
NW_013185816.1	650001	690001	NTNG2, MED27	2.70127	0.353515
NW_013185791.1	250001	290001	GNAO1	2.69175	0.311348
NW_013185677.1	6350001	6390001	LOC106033523	2.68571	0.364553
NW_013185859.1	1250001	1290001	TMIGD1, BLMH, SLC6A4	2.68078	0.314132
NW_013185692.1	3730001	3770001	FAM19A1	2.67763	0.347752
NW_013185672.1	5680001	5720001	EPB41L2	2.67641	0.500029
NW_013185792.1	360001	400001	ALK, CLIP4	2.67053	0.417914
NW_013185688.1	4070001	4110001	ENOX1	2.66948	0.251778
NW_013185702.1	3690001	3730001	SEMA5A	2.66745	0.347123
NW_013185672.1	4510001	4550001	PTPRK	2.65293	0.281938
NW_013185810.1	930001	970001	EXOC2	2.64513	0.350601
NW_013185672.1	5740001	5780001	EPB41L2	2.63485	0.370278
NW_013185676.1	860001	900001	LRRC36, TPPP3, ZDHHC1	2.62909	0.378479
NW_013185685.1	4800001	4840001	UTP18, MBTD1	2.62883	0.245083
NW_013185681.1	7480001	7520001	RAB38	2.62442	0.298821
NW_013185718.1	890001	930001	LMNTD1	2.62167	0.227113
NW_013185692.1	3600001	3640001	SUCLG2	2.61871	0.34035
NW_013185677.1	6440001	6480001	LOC106033523	2.61278	0.264808
NW_013185677.1	6400001	6440001	LOC106033523	2.61122	0.269359
NW_013185667.1	9160001	9200001	LIN9	2.60553	0.228582
NW_013185664.1	4920001	4960001	NOL10, ATP6V1C2, PDIA6	2.60214	0.41205
NW_013185718.1	910001	950001	LMNTD1	2.58896	0.223234
NW_013185677.1	2160001	2200001	RHBDF1, GTF3C1	2.58833	0.321134
NW_013185672.1	9330001	9370001	CCDC28A, REPS1	2.58243	0.219268
NW_013185656.1	3220001	3260001	BOC	2.57927	0.250794
NW_013186106.1	60001	100001	LOC106049866	2.57793	0.259435
NW_013186106.1	70001	110001	LOC106049866	2.57793	0.259435
NW_013185681.1	7470001	7510001	CTSC, RAB38	2.57666	0.333457
NW_013185665.1	12140001	12180001	DRAM1	2.57543	0.339333
NW_013185682.1	4100001	4140001	IPCEF1	2.57336	0.340574
NW_013185703.1	4600001	4640001	LOC106036620	2.56951	0.25458
NW_013185946.1	100001	140001	JADE1	2.56874	0.29225
NW_013185747.1	1570001	1610001	BARX2	2.56859	0.229717
NW_013185707.1	3780001	3820001	MRPL39	2.56822	0.370739
NW_013185808.1	110001	150001	PITPNM3	2.5661	0.319868
NW_013185733.1	2170001	2210001	PACRG	2.56378	0.273466
NW_013185720.1	4630001	4670001	NPBWR1	2.56277	0.239033
NW_013185705.1	1130001	1170001	WNT3A	2.55543	0.34366
NW_013185921.1	490001	530001	GPR37	2.54191	0.264437
NW_013185682.1	4090001	4130001	IPCEF1	2.52804	0.313281
NW_013185733.1	2470001	2510001	PARK2	2.52565	0.306191
NW_013185745.1	540001	580001	GRM8	2.52511	0.294604
NW_013185692.1	3570001	3610001	SUCLG2	2.50578	0.300316
NW_013185660.1	7370001	7410001	LOC106029831, MYO3B	2.50334	0.233275
NW_013185745.1	530001	570001	GRM8	2.49931	0.30513
NW_013185683.1	4180001	4220001	TENM2	2.49811	0.415938
NW_013185682.1	7000001	7040001	CNTNAP5	2.4848	0.254274
NW_013185946.1	120001	160001	SCLT1, JADE1	2.484	0.503825
NW_013185667.1	9670001	9710001	XDH	2.46726	0.22544
NW_013185724.1	4880001	4920001	CELF2	2.45446	0.229927
NW_013185677.1	2180001	2220001	RHBDF1, GTF3C1	2.45011	0.387978
NW_013185705.1	1150001	1190001	WNT3A	2.44957	0.304577
NW_013185692.1	3560001	3600001	SUCLG2	2.44698	0.29458
NW_013185698.1	1590001	1630001	ICOSLG	2.43976	0.276844
NW_013185718.1	880001	920001	LMNTD1	2.43775	0.226534
NW_013185657.1	17860001	17900001	CPT1A, MTL5	2.43692	0.215615
NW_013185768.1	750001	790001	LAMB1, LAMB4	2.43667	0.214075
NW_013185692.1	3580001	3620001	SUCLG2	2.42776	0.349649
NW_013185692.1	3610001	3650001	SUCLG2	2.42503	0.337933
NW_013185816.1	640001	680001	MED27	2.42247	0.330316
NW_013185768.1	680001	720001	DLD, LAMB1	2.42036	0.213416
NW_013185745.1	520001	560001	GRM8	2.41945	0.305504
NW_013185677.1	2190001	2230001	GTF3C1	2.41646	0.475504
NW_013185667.1	9710001	9750001	EHD3, XDH	2.41061	0.287297
NW_013185677.1	6410001	6450001	LOC106033523	2.40917	0.260605
NW_013185677.1	2810001	2850001	SHISA9	2.40796	0.243861
NW_013185692.1	3550001	3590001	SUCLG2	2.40466	0.258078
NW_013185705.1	3050001	3090001	CRHR2	2.39923	0.267649
NW_013185664.1	3960001	4000001	MBOAT2	2.3991	0.230959
NW_013185761.1	860001	900001	LOC106041631, UXS1	2.39782	0.218548
NW_013185826.1	1620001	1660001	CADPS2	2.39493	0.240784
NW_013185676.1	2670001	2710001	PEPD	2.38996	0.336535
NW_013185684.1	6910001	6950001	COL3A1	2.38855	0.249441
NW_013185659.1	8560001	8600001	HEATR5B, GPATCH11, EIF2AK2	2.38402	0.318291
NW_013185656.1	3210001	3250001	CFAP44, BOC	2.38018	0.244712
NW_013185656.1	12740001	12780001	HTR1F	2.3799	0.215306
NW_013185792.1	2270001	2310001	LOC106043156	2.37209	0.278951
NW_013185792.1	2280001	2320001	LOC106043156	2.37209	0.278951
NW_013185656.1	3340001	3380001	LOC106038168,GTPBP8,LOC106038172	2.37098	0.25287
NW_013185685.1	4790001	4830001	UTP18, MBTD1	2.36492	0.221001
NW_013185673.1	260001	300001	FRK, NT5DC1	2.35939	0.408799
NW_013185677.1	6430001	6470001	LOC106033523	2.35933	0.241254
NW_013185693.1	1450001	1490001	MAGI2	2.35329	0.213539
NW_013185826.1	1630001	1670001	CADPS2	2.34949	0.239448
NW_013185677.1	4980001	5020001	DNAH3	2.34206	0.258693
NW_013185948.1	420001	460001	REEP6, ADAMTSL5, APC2, PCSK4, THOP1	2.34063	0.332878
NW_013185671.1	2800001	2840001	FAM160A1	2.33977	0.288313
NW_013185768.1	670001	710001	DLD, SLC26A3	2.33935	0.229548
NW_013185754.1	620001	660001	FLT3	2.33743	0.216878
NW_013185723.1	1900001	1940001	NDST4	2.33633	0.25826
NW_013185783.1	2000001	2040001	CSMD3	2.33276	0.362473
NW_013185783.1	2010001	2050001	CSMD3	2.33276	0.362473
NW_013185792.1	420001	460001	FAM179A	2.32139	0.231135
NW_013185667.1	9860001	9900001	LOC106031600, GALNT14	2.31999	0.314606
NW_013185844.1	1020001	1060001	RAB11FIP2	2.31779	0.217409
NW_013185677.1	2270001	2310001	KIAA0556	2.31269	0.372429
NW_013185821.1	1720001	1760001	HIVEP1	2.31178	0.305863
NW_013185667.1	10030001	10070001	LCLAT1	2.30818	0.234558
NW_013185826.1	1600001	1640001	CADPS2	2.30371	0.219767
NW_013185676.1	3490001	3530001	LOC106033299, FAM96B, RRAD, LOC106033238	2.29975	0.344749
NW_013185733.1	2460001	2500001	PARK2	2.29957	0.285476
NW_013185791.1	1330001	1370001	LOC106043078	2.2979	0.292226
NW_013185948.1	410001	450001	RPS15, REEP6, APC2, PCSK4, DAZAP1	2.29762	0.32796
NW_013185677.1	2150001	2190001	RHBDF1, GTF3C1	2.29722	0.251581
NW_013185703.1	5440001	5480001	FANCL, VRK2	2.29545	0.265817
NW_013185725.1	2410001	2450001	PNN,LOC106038862	2.29124	0.299713
NW_013185667.1	9150001	9190001	ACBD3,LIN9	2.29083	0.236726
NW_013185682.1	5610001	5650001	TMEM242	2.2784	0.232919
NW_013185761.1	850001	890001	LOC106041631,UXS1	2.27776	0.213448
NW_013185774.1	1430001	1470001	ERLEC1,ASB3,CHAC2	2.27578	0.299733
NW_013185676.1	870001	910001	TPPP3,ZDHHC1	2.27564	0.26864
NW_013185723.1	1910001	1950001	NDST4	2.27404	0.297224
NW_013185924.1	230001	270001	FAM19A5	2.26111	0.235463
NW_013185745.1	1110001	1150001	PLXNB2	2.26005	0.222424
NW_013185656.1	9770001	9810001	NSUN3	2.25712	0.411935
NW_013185665.1	12150001	12190001	DRAM1	2.25535	0.366788
NW_013186106.1	90001	130001	LOC106049866	2.25426	0.243036
NW_013185707.1	3790001	3830001	JAM2,MRPL39	2.25426	0.345433
NW_013185671.1	2790001	2830001	FAM160A1	2.2539	0.264851
NW_013185677.1	5340001	5380001	KDELR2,OTOA	2.25389	0.253795
NW_013185747.1	1580001	1620001	BARX2	2.25375	0.270356
NW_013185675.1	1720001	1760001	FGGY	2.25196	0.303845
NW_013185656.1	3230001	3270001	BOC	2.25139	0.251894
NW_013185846.1	1260001	1300001	AKTIP	2.24688	0.26315
NW_013185656.1	9780001	9820001	NSUN3	2.24497	0.353081
NW_013185683.1	1580001	1620001	RANBP17	2.24403	0.218756
NW_013185656.1	3350001	3390001	LOC106038172	2.24386	0.308848
NW_013185812.1	1080001	1120001	RNF219	2.24377	0.294307
NW_013185703.1	2060001	2100001	SLX4IP	2.24197	0.325131
NW_013185803.1	2340001	2380001	LOC106043647	2.23941	0.4436
NW_013185682.1	5600001	5640001	TMEM242	2.23776	0.244754
NW_013185792.1	310001	350001	ALK	2.23583	0.256798
NW_013185656.1	9790001	9830001	NSUN3	2.23233	0.396789
NW_013185810.1	910001	950001	EXOC2	2.23142	0.219179
NW_013185681.1	7460001	7500001	CTSC,RAB38	2.23053	0.308632
NW_013185778.1	80001	120001	MFSD8,PLK4	2.22847	0.259131
NW_013185761.1	840001	880001	UXS1	2.22749	0.242079
NW_013185684.1	2780001	2820001	BARD1	2.22274	0.217238
NW_013185698.1	1650001	1690001	LOC106036139,LOC106036098	2.22042	0.333646
NW_013185995.1	200001	240001	SH3RF3	2.22011	0.228396
NW_013185705.1	3060001	3100001	CRHR2	2.21908	0.263386
NW_013185826.1	470001	510001	KCND2	2.21589	0.265229
NW_013185826.1	480001	520001	KCND2	2.21589	0.265229
NW_013185791.1	240001	280001	AMFR,GNAO1	2.21266	0.238164
NW_013185855.1	1190001	1230001	EDA2R,LOC106045569	2.20673	0.246576
NW_013185946.1	140001	180001	SCLT1,JADE1	2.20489	0.637902
NW_013185834.1	370001	410001	CDH13	2.20327	0.278683
NW_013185702.1	4680001	4720001	LOC106036557	2.20314	0.420358
NW_013185821.1	1730001	1770001	HIVEP1	2.20049	0.287118
NW_013185676.1	850001	890001	LRRC36,TPPP3,KCTD19,ZDHHC1	2.19708	0.30028
NW_013186049.1	160001	200001	FANCD2	2.19489	0.338655
NW_013185677.1	6450001	6490001	LOC106033523	2.19399	0.247044
NW_013185834.1	380001	420001	CDH13	2.19353	0.227518
NW_013185849.1	790001	830001	GPC6	2.19076	0.246032
NW_013185795.1	2230001	2270001	RINT1,LOC106043266,PUS7,ATXN7L1	2.18468	0.235438
NW_013185868.1	1140001	1180001	CDC123,NUDT5	2.18442	0.295011
NW_013185919.1	120001	160001	SLC35F1	2.18165	0.272231
NW_013185946.1	130001	170001	SCLT1,JADE1	2.17897	0.574986
NW_013185703.1	1950001	1990001	JAG1	2.17876	0.42861
NW_013185793.1	920001	960001	EXOC6B	2.1772	0.259366
NW_013185995.1	230001	270001	SH3RF3	2.17115	0.272027
NW_013185825.1	420001	460001	LOC106044490	2.16853	0.218497
NW_013185683.1	4150001	4190001	TENM2	2.16674	0.265408
NW_013185821.1	1740001	1780001	HIVEP1	2.16466	0.240472
NW_013185677.1	6810001	6850001	PRKAR1B,PDGFA	2.16288	0.250785
NW_013185677.1	5050001	5090001	ANKS4B,TMEM159,ZP2,CRYM	2.16169	0.29196
NW_013185868.1	1120001	1160001	CDC123	2.16167	0.31209
NW_013185677.1	2200001	2240001	KIAA0556,GTF3C1	2.16157	0.361671
NW_013185859.1	1240001	1280001	TMIGD1,CPD,BLMH,SLC6A4	2.16121	0.326453
NW_013185677.1	5020001	5060001	TMEM159,ZP2,DNAH3	2.15926	0.253211
NW_013185791.1	230001	270001	AMFR,GNAO1	2.15821	0.239687
NW_013185670.1	8210001	8250001	ATPAF2,TOM1L2,LRRC48	2.15801	0.251489
NW_013185676.1	3480001	3520001	LOC106033299,FAM96B,LOC106033238	2.15685	0.288064
NW_013185718.1	2710001	2750001	LOC106038244,SAMM50	2.15577	0.270476
NW_013185745.1	550001	590001	GRM8	2.1544	0.287594
NW_013185812.1	1070001	1110001	RNF219	2.15319	0.290609
NW_013185868.1	1130001	1170001	CDC123	2.15264	0.32652
NW_013185656.1	5550001	5590001	ZPLD1	2.15209	0.235286
NW_013185812.1	1090001	1130001	RNF219	2.14921	0.311982
NW_013185812.1	1410001	1450001	RBM26	2.14559	0.27938
NW_013185760.1	2920001	2960001	LOC106041602,RXRG	2.14534	0.228245
NW_013185667.1	9890001	9930001	LOC106031601,LOC106031600	2.1433	0.283922
NW_013185685.1	2940001	2980001	UTP6,COPRS	2.14326	0.407644
NW_013185683.1	2990001	3030001	SLIT3	2.14139	0.244051
NW_013185762.1	2810001	2850001	STMND1	2.14019	0.350603
NW_013185667.1	8150001	8190001	PTPN14	2.13986	0.286756
NW_013185834.1	60001	100001	HSD17B2	2.13848	0.282428
NW_013185774.1	2180001	2220001	CFAP36,PPP4R3B	2.13771	0.406763
NW_013185755.1	1210001	1250001	ROGDI,GLYR1	2.1355	0.317571
NW_013185671.1	2830001	2870001	FAM160A1	2.13406	0.53224
NW_013186106.1	80001	120001	LOC106049866	2.13145	0.240959
NW_013185671.1	2820001	2860001	FAM160A1	2.13001	0.476976
NW_013185658.1	3990001	4030001	ZDHHC17	2.12592	0.238911
NW_013185673.1	40001	80001	FAM26F,TRAPPC3L,DSE	2.12577	0.382051
NW_013185725.1	2400001	2440001	TRAPPC6B,PNN,LOC106038862	2.12102	0.269995
NW_013185667.1	9700001	9740001	XDH	2.1184	0.266297
NW_013185707.1	470001	510001	CXADR	2.11547	0.310514
NW_013185676.1	840001	880001	LRRC36,TPPP3,KCTD19	2.1129	0.293105
NW_013185868.1	940001	980001	CAMK1D	2.11017	0.228242
NW_013185695.1	650001	690001	TMEM131	2.10852	0.252062
NW_013185723.1	2530001	2570001	CAMK2D	2.10756	0.36757
NW_013185672.1	8570001	8610001	IL20RA	2.10694	0.243386
NW_013185703.1	2050001	2090001	SLX4IP	2.10552	0.412696
NW_013185812.1	1400001	1440001	RBM26	2.10481	0.292974
NW_013185667.1	9250001	9290001	PARP1	2.10365	0.259568
NW_013185812.1	1060001	1100001	RNF219	2.10201	0.270359
NW_013185816.1	660001	700001	NTNG2,MED27	2.10017	0.322946
NW_013185723.1	2520001	2560001	CAMK2D	2.09356	0.342117
NW_013185667.1	10090001	10130001	LBH	2.08869	0.269264
NW_013185667.1	8140001	8180001	PTPN14	2.08798	0.222485
NW_013185656.1	7500001	7540001	HHLA2,MYH15	2.08737	0.248346
NW_013185808.1	120001	160001	PITPNM3	2.0865	0.274376
NW_013185733.1	2370001	2410001	PARK2	2.0843	0.274415
NW_013185677.1	5060001	5100001	ANKS4B,ZP2,CRYM,LOC106033377	2.07966	0.296579
NW_013186194.1	20001	60001	LOC106029468,LOC106029469	2.07895	0.365198
NW_013186194.1	10001	50001	LOC106029468,LOC106029469,LOC106029467	2.07889	0.35367
NW_013185656.1	15270001	15310001	GBE1	2.0786	0.410677
NW_013185962.1	370001	410001	KCTD20,STK38	2.07299	0.30862
NW_013185677.1	2260001	2300001	KIAA0556	2.07269	0.349377
NW_013185674.1	2780001	2820001	LOC106032667,VDAC1	2.07248	0.279684
NW_013185701.1	1050001	1090001	AGBL1	2.06896	0.248313
NW_013185655.1	5790001	5830001	HMX1	2.06836	0.416861
NW_013185747.1	1590001	1630001	BARX2	2.06637	0.292059
NW_013185677.1	6800001	6840001	PDGFA	2.0637	0.308158
NW_013185718.1	2140001	2180001	TTLL12,SCUBE1	2.06367	0.223209
NW_013185677.1	2090001	2130001	MPG,NPRL3	2.06244	0.236888
NW_013185844.1	1270001	1310001	EMX2	2.06224	0.300545
NW_013185677.1	4740001	4780001	LOC106033474	2.06207	0.240677
NW_013186039.1	70001	110001	TRAF4,FAM222B	2.05733	0.226442
NW_013185846.1	1120001	1160001	CHD9	2.05555	0.226432
NW_013185664.1	4930001	4970001	ATP6V1C2,PDIA6	2.05339	0.352479
NW_013185768.1	700001	740001	DLD,LAMB1	2.05236	0.215493
NW_013185684.1	6900001	6940001	COL3A1	2.05071	0.229047
NW_013185667.1	9760001	9800001	EHD3,LOC106031599	2.046	0.228031
NW_013185702.1	3680001	3720001	SEMA5A	2.04116	0.42798
NW_013185677.1	5040001	5080001	ANKS4B,TMEM159,ZP2,CRYM,DNAH3	2.0408	0.281609
NW_013185666.1	6120001	6160001	GALNT9	2.03958	0.231201
NW_013185676.1	2700001	2740001	PEPD	2.03832	0.290903
NW_013185838.1	1460001	1500001	PTPN3	2.03782	0.257389
NW_013185658.1	2030001	2070001	LIN7A	2.03033	0.322037
NW_013185808.1	180001	220001	TXNDC17,KIAA0753,MED31	2.02762	0.417594
NW_013185677.1	6820001	6860001	PRKAR1B,PDGFA	2.02732	0.234183
NW_013185791.1	1070001	1110001	LOC106043093,PLA2G15	2.02365	0.318193
NW_013185677.1	5350001	5390001	KDELR2,OTOA	2.01925	0.218632
NW_013185656.1	3360001	3400001	LOC106038172	2.01827	0.333473
NW_013185844.1	1280001	1320001	EMX2	2.01565	0.346189
NW_013185673.1	30001	70001	FAM26F,TRAPPC3L,FAM26E,DSE	2.01444	0.48736
NW_013185834.1	70001	110001	HSD17B2,LOC106044861,LOC106044860	2.01168	0.398889
NW_013185671.1	2810001	2850001	FAM160A1	2.01083	0.336624
NW_013185667.1	9140001	9180001	ACBD3,LIN9	2.00809	0.229765
NW_013186007.1	1	40001	R3HDM4,MED16	2.00734	0.308851
NW_013185783.1	2020001	2060001	CSMD3	2.00485	0.31269
NW_013185669.1	3030001	3070001	FGF14,TPP2	2.00238	0.220642
NW_013185676.1	880001	920001	ZDHHC1,LOC106033132	2.00155	0.318675
NW_013185654.1	22650001	22690001	LOC106033034,LOC106033043	1.99885	0.284404
NW_013185703.1	2040001	2080001	SLX4IP	1.99759	0.461189
NW_013185946.1	30001	70001	JADE1	1.99715	0.290305
NW_013185703.1	5450001	5490001	VRK2	1.99414	0.228057
NW_013185685.1	2950001	2990001	UTP6,COPRS	1.99366	0.269462
NW_013185666.1	10100001	10140001	LOC106031322,RSPH14	1.98866	0.264057
NW_013185768.1	660001	700001	SLC26A3	1.98541	0.228731
NW_013185682.1	4110001	4150001	IPCEF1	1.98299	0.27132
NW_013185704.1	5230001	5270001	SLC4A11	1.98167	0.226315
NW_013185718.1	2740001	2780001	SAMM50,PARVB	1.98023	0.282511
NW_013185674.1	1730001	1770001	RAD50,IRF1	1.98017	0.244563
NW_013185778.1	2160001	2200001	LOC106042429,FGF2,BBS12	1.97682	0.301617
NW_013185666.1	10090001	10130001	LOC106031322,RSPH14	1.97543	0.290831
NW_013186039.1	110001	150001	ERAL1,PHF12,FLOT2	1.9745	0.390034
NW_013185658.1	1030001	1070001	GUCY2C	1.97338	0.263047
NW_013185834.1	50001	90001	HSD17B2	1.97156	0.214011
NW_013185858.1	560001	600001	SPAG17	1.96858	0.254011
NW_013185659.1	6290001	6330001	SMYD3	1.96782	0.280423
NW_013185718.1	2760001	2800001	PARVB	1.96756	0.269585
NW_013185733.1	3460001	3500001	WTAP,SOD2,LOC106039500	1.96685	0.236538
NW_013185676.1	10001	50001	ZNRF1,WDR59	1.96675	0.222913
NW_013185858.1	550001	590001	SPAG17	1.96639	0.253806
NW_013185676.1	430001	470001	LOC106033173	1.96316	0.263778
NW_013185792.1	350001	390001	ALK,CLIP4	1.96304	0.348754
NW_013186049.1	150001	190001	EMC3,FANCD2	1.95883	0.305753
NW_013185868.1	1110001	1150001	CDC123	1.95838	0.238322
NW_013185810.1	950001	990001	IRF4,EXOC2	1.95795	0.251552
NW_013185815.1	1230001	1270001	CNIH1,GMFB,CDKN3,LOC106044024	1.95684	0.255482
NW_013185789.1	1980001	2020001	APOOL,LOC106042970	1.95448	0.241826
NW_013185695.1	660001	700001	TMEM131	1.95149	0.255122
NW_013185683.1	4160001	4200001	TENM2	1.95125	0.28504
NW_013186049.1	180001	220001	FANCD2	1.9496	0.291883
NW_013185733.1	3470001	3510001	SOD2,LOC106039500	1.94776	0.25149
NW_013185791.1	1110001	1150001	ESRP2	1.94718	0.302695
NW_013185705.1	3070001	3110001	CRHR2	1.94698	0.235399
NW_013185654.1	22620001	22660001	LOC106033026,SAMD8,LOC106033034	1.94687	0.287758
NW_013185667.1	9770001	9810001	EHD3,LOC106031599	1.94614	0.231568
NW_013185677.1	3950001	3990001	XYLT1	1.94579	0.21571
NW_013185868.1	950001	990001	CAMK1D	1.94295	0.213426
NW_013185810.1	940001	980001	IRF4,EXOC2	1.94155	0.277696
NW_013185675.1	1730001	1770001	FGGY	1.94002	0.267978
NW_013185733.1	430001	470001	MPC1,SFT2D1	1.9389	0.27652
NW_013185703.1	4590001	4630001	LOC106036620	1.93611	0.239618
NW_013185659.1	8490001	8530001	HEATR5B,STRN	1.93477	0.281089
NW_013185695.1	3990001	4030001	AKAP17A,ASMT	1.93467	0.251988
NW_013185808.1	130001	170001	PITPNM3	1.93319	0.2437
NW_013185656.1	3370001	3410001	LOC106038172	1.92918	0.234404
NW_013185692.1	3590001	3630001	SUCLG2	1.92741	0.316322
NW_013185705.1	4130001	4170001	CSRNP1	1.92694	0.252165
NW_013185692.1	420001	460001	LOC106035495	1.92596	0.242658
NW_013185677.1	4720001	4760001	GPR139,LOC106033474	1.92509	0.361012
NW_013185816.1	630001	670001	MED27	1.92411	0.260258
NW_013185702.1	4670001	4710001	LOC106036557	1.92309	0.378056
NW_013185859.1	1190001	1230001	GOSR1,CPD	1.92078	0.248904
NW_013185767.1	2740001	2780001	DENND1B,CRB1	1.9206	0.213504
NW_013185676.1	2680001	2720001	PEPD	1.91786	0.312099
NW_013185695.1	4010001	4050001	AKAP17A,ASMT	1.91686	0.240563
NW_013185808.1	30001	70001	TEKT1,FBXO39,SMTNL2	1.91239	0.224071
NW_013185674.1	1740001	1780001	RAD50,IRF1	1.91228	0.25442
NW_013185962.1	360001	400001	ETV7,KCTD20,STK38	1.91166	0.276809
NW_013185792.1	330001	370001	ALK,CLIP4	1.91132	0.256611
NW_013185692.1	3620001	3660001	SUCLG2	1.90877	0.261377
NW_013185774.1	1440001	1480001	GPR75,ERLEC1,LOC106042256,ASB3,CHAC2	1.90576	0.244569
NW_013185778.1	90001	130001	PLK4,HSPA4L	1.90469	0.254331
NW_013185674.1	1720001	1760001	LOC106032713,RAD50	1.90365	0.238363
NW_013185657.1	4020001	4060001	ZNF217	1.89651	0.217148
NW_013185654.1	22520001	22560001	COMTD1	1.89413	0.225298
NW_013185760.1	2220001	2260001	FASLG,SUCO	1.89322	0.281037
NW_013185683.1	3050001	3090001	SLIT3	1.88967	0.239913
NW_013185791.1	390001	430001	CBFB	1.88804	0.231647
NW_013185698.1	1640001	1680001	LOC106036098	1.88704	0.319265
NW_013185737.1	430001	470001	DLG2	1.88393	0.258253
NW_013185663.1	6990001	7030001	PKIA	1.8839	0.297109
NW_013185733.1	2380001	2420001	PARK2	1.88299	0.302813
NW_013185733.1	2390001	2430001	PARK2	1.88299	0.302813
NW_013185683.1	4940001	4980001	TENM2	1.88107	0.216881
NW_013185671.1	2690001	2730001	SH3D19	1.88091	0.266055
NW_013185677.1	5030001	5070001	ANKS4B,TMEM159,ZP2,CRYM,DNAH3	1.87511	0.295899
NW_013185704.1	30001	70001	FGD5	1.87469	0.21912
NW_013185682.1	5590001	5630001	TMEM242	1.87432	0.229624
NW_013185882.1	370001	410001	BANP	1.87427	0.24037
NW_013185723.1	1920001	1960001	NDST4	1.87225	0.290065
NW_013185826.1	1780001	1820001	SLC13A1	1.87109	0.270607
NW_013185859.1	1230001	1270001	TMIGD1,CPD,BLMH	1.87072	0.304942
NW_013185685.1	4810001	4850001	UTP18,MBTD1	1.86894	0.236225
NW_013185675.1	1740001	1780001	FGGY	1.86534	0.264451
NW_013185683.1	4190001	4230001	TENM2	1.86314	0.426547
NW_013185765.1	1540001	1580001	TRIP13,BRD9	1.8619	0.37173
NW_013185681.1	7450001	7490001	CTSC,RAB38	1.86117	0.27721
NW_013185762.1	2820001	2860001	STMND1	1.86035	0.278368
NW_013185791.1	30001	70001	TMEM170A,SLC12A3,CFDP1	1.86007	0.226134
NW_013185655.1	6280001	6320001	ACOX3	1.85948	0.328853
NW_013185687.1	5040001	5080001	MC2R	1.85847	0.307235
NW_013185677.1	2250001	2290001	KIAA0556	1.85662	0.318335
NW_013185946.1	170001	210001	LOC106048184,SCLT1	1.85398	0.671413
NW_013185693.1	1440001	1480001	MAGI2	1.8539	0.224624
NW_013185656.1	6530001	6570001	ALCAM	1.85381	0.28293
NW_013185768.1	730001	770001	LAMB1,LAMB4	1.85297	0.223437
NW_013185656.1	5560001	5600001	ZPLD1	1.84988	0.261805
NW_013185678.1	5040001	5080001	LRRC49	1.84985	0.229449
NW_013185858.1	570001	610001	SPAG17	1.84909	0.293263
NW_013185667.1	8160001	8200001	PTPN14	1.84636	0.275683
NW_013185676.1	2660001	2700001	PEPD	1.84621	0.327101
NW_013185723.1	1930001	1970001	NDST4	1.84494	0.262163
NW_013185707.1	3810001	3850001	JAM2,ATP5J	1.84489	0.354662
NW_013185656.1	3200001	3240001	CFAP44,BOC	1.84468	0.285627
NW_013185714.1	560001	600001	SLC25A5,LOC106037674,SLC25A43	1.84461	0.413279
NW_013185737.1	440001	480001	DLG2	1.84439	0.226081
NW_013185677.1	2240001	2280001	KIAA0556	1.84023	0.215213
NW_013185946.1	180001	220001	LOC106048184,SCLT1	1.83965	0.662799
NW_013185660.1	7390001	7430001	LOC106029831	1.83769	0.275398
NW_013185755.1	220001	260001	RBFOX1	1.83578	0.260915
NW_013185733.1	3480001	3520001	LOC106039500	1.83538	0.310587
NW_013185987.1	280001	320001	PPP6R2	1.83317	0.229416
NW_013185683.1	4930001	4970001	TENM2	1.83216	0.243583
NW_013185672.1	4030001	4070001	LOC106032414	1.83013	0.252259
NW_013185698.1	1630001	1670001	ICOSLG,LOC106036098	1.82276	0.338889
NW_013185670.1	490001	530001	BCHE	1.82007	0.224213
NW_013185967.1	210001	250001	BCKDHB	1.81998	0.232498
NW_013185658.1	8900001	8940001	LOC106047275	1.81948	0.212181
NW_013185808.1	140001	180001	PITPNM3	1.81912	0.267211
NW_013185670.1	8350001	8390001	SMCR8,SHMT1,TOP3A,LOC106032117,PRPSAP2	1.81805	0.272701
NW_013185868.1	1150001	1190001	CDC123,SEC61A2,NUDT5	1.81698	0.220773
NW_013185746.1	550001	590001	PNPLA4	1.81557	0.400627
NW_013185718.1	2700001	2740001	LOC106038244,SAMM50	1.81369	0.256158
NW_013185792.1	430001	470001	FAM179A	1.81356	0.309254
NW_013185702.1	4790001	4830001	LOC106036557	1.8123	0.227007
NW_013185858.1	600001	640001	WDR3,SPAG17,GDAP2	1.81148	0.256385
NW_013185733.1	3400001	3440001	MRPL18,ACAT2,TCP1,PNLDC1	1.80965	0.253599
NW_013185739.1	1880001	1920001	SLC39A10	1.80607	0.237577
NW_013185698.1	1620001	1660001	ICOSLG,LOC106036098	1.80442	0.336928
NW_013185720.1	4550001	4590001	RB1CC1	1.80396	0.261541
NW_013185672.1	4020001	4060001	LOC106032484,LOC106032414	1.80316	0.313446
NW_013185676.1	20001	60001	WDR59	1.80102	0.240378
NW_013185748.1	1110001	1150001	GSN	1.80085	0.213789
NW_013185718.1	2750001	2790001	PARVB	1.79906	0.233023
NW_013186007.1	10001	50001	R3HDM4,MED16,PTBP1	1.79722	0.281196
NW_013185718.1	2770001	2810001	PARVB	1.79513	0.257998
NW_013185670.1	8200001	8240001	TOM1L2,LRRC48	1.79461	0.223132
NW_013185683.1	4200001	4240001	TENM2	1.79187	0.379753
NW_013185683.1	4210001	4250001	TENM2	1.79187	0.379753
NW_013185685.1	3890001	3930001	TOM1L1	1.79003	0.262238
NW_013185676.1	2690001	2730001	PEPD	1.78864	0.278012
NW_013185677.1	2820001	2860001	SHISA9	1.78708	0.276614
NW_013185702.1	4620001	4660001	LOC106036557	1.78508	0.224018
NW_013185767.1	2730001	2770001	DENND1B,CRB1	1.77876	0.220054
NW_013185692.1	430001	470001	LOC106035495	1.77834	0.229364
NW_013185659.1	8480001	8520001	STRN	1.77707	0.277089
NW_013185675.1	100001	140001	ROR1	1.77644	0.252131
NW_013185673.1	20001	60001	FAM26F,TRAPPC3L,FAM26E	1.7753	0.573003
NW_013185670.1	8430001	8470001	SLC5A10,EPN2	1.7746	0.266819
NW_013185778.1	100001	140001	PLK4,HSPA4L	1.77457	0.263364
NW_013185859.1	1260001	1300001	BLMH,SLC6A4	1.77307	0.431281
NW_013185670.1	8360001	8400001	SMCR8,SHMT1,LOC106032117,PRPSAP2	1.77274	0.251462
NW_013185774.1	2190001	2230001	CFAP36,PPP4R3B	1.77253	0.39789
NW_013185704.1	5220001	5260001	SLC4A11	1.77137	0.233449
NW_013185778.1	110001	150001	HSPA4L	1.77051	0.260455
NW_013185683.1	4170001	4210001	TENM2	1.76983	0.283743
NW_013185882.1	420001	460001	BANP	1.76918	0.26706
NW_013185707.1	3800001	3840001	JAM2,MRPL39	1.76713	0.334965
NW_013185701.1	1750001	1790001	SLCO3A1	1.76647	0.219132
NW_013185656.1	3240001	3280001	BOC	1.76602	0.327222
NW_013185795.1	2240001	2280001	RINT1,LOC106043266,ATXN7L1	1.76594	0.217055
NW_013185702.1	4800001	4840001	LOC106036557	1.76527	0.219952
NW_013185846.1	1140001	1180001	CHD9	1.76468	0.236766
NW_013185868.1	1100001	1140001	CDC123	1.76464	0.212409
NW_013185872.1	260001	300001	USP25	1.76274	0.252532
NW_013185656.1	5390001	5430001	CEP97,NXPE3	1.76116	0.278897
NW_013185816.1	580001	620001	MED27	1.75999	0.25578
NW_013185674.1	1940001	1980001	P4HA2	1.7585	0.253861
NW_013185670.1	8220001	8260001	ATPAF2,DRG2,LRRC48,GID4	1.75819	0.243085
NW_013185669.1	3020001	3060001	FGF14,TPP2	1.75763	0.227742
NW_013185707.1	540001	580001	LOC106037015	1.75664	0.276285
NW_013185665.1	12020001	12060001	MYBPC1,CHPT1	1.75569	0.27144
NW_013186049.1	170001	210001	FANCD2	1.75551	0.281976
NW_013185702.1	4660001	4700001	LOC106036557	1.75464	0.360022
NW_013185698.1	1600001	1640001	ICOSLG	1.75416	0.27639
NW_013185707.1	3870001	3910001	GABPA,APP	1.75326	0.26171
NW_013185696.1	1670001	1710001	TCP11L2,POLR3B	1.75266	0.23348
NW_013185946.1	90001	130001	JADE1	1.75127	0.237179
NW_013185685.1	3860001	3900001	LOC106034612,STXBP4,TOM1L1	1.75072	0.243135
NW_013185946.1	20001	60001	JADE1	1.75037	0.298283
NW_013185658.1	1020001	1060001	GUCY2C	1.74976	0.282047
NW_013185792.1	320001	360001	ALK	1.74856	0.238633
NW_013185745.1	430001	470001	GRM8	1.74703	0.433555
NW_013185892.1	380001	420001	TBX4,BRIP1	1.74613	0.227028
NW_013185858.1	580001	620001	WDR3,SPAG17	1.74485	0.31719
NW_013185656.1	11110001	11150001	EPHA6	1.74264	0.214988
NW_013185659.1	8570001	8610001	HEATR5B,GPATCH11,EIF2AK2	1.74193	0.253768
NW_013185675.1	1710001	1750001	FGGY	1.73982	0.317754
NW_013185841.1	1510001	1550001	HIVEP3	1.7392	0.268904
NW_013185859.1	1440001	1480001	GIT1,SSH2	1.73741	0.284204
NW_013185800.1	960001	1000001	PPP1R16B	1.73543	0.231365
NW_013185702.1	4650001	4690001	LOC106036557	1.73535	0.361566
NW_013185714.1	460001	500001	AKAP14,NDUFA1,UPF3B,SOWAHD,AIFM1,NKAP,RPL39,SEPT6	1.73348	0.213788
NW_013185703.1	4280001	4320001	REL,PAPOLG,BCL11A	1.72983	0.256401
NW_013185792.1	340001	380001	ALK,CLIP4	1.72964	0.23459
NW_013185833.1	1490001	1530001	LOC106044793	1.72724	0.232123
NW_013185767.1	2880001	2920001	ASPM,ZBTB41	1.72704	0.282092
NW_013185676.1	890001	930001	LOC106033133,LOC106033320,ZDHHC1,LOC106033132	1.72409	0.263016
NW_013185987.1	290001	330001	SBF1,PPP6R2	1.7224	0.230586
NW_013185654.1	22630001	22670001	LOC106033026,LOC106033034	1.72204	0.289196
NW_013185667.1	8800001	8840001	ANGEL2,RPS6KC1	1.72031	0.264412
NW_013185667.1	8810001	8850001	ANGEL2,VASH2,RPS6KC1	1.7199	0.274337
NW_013185661.1	7710001	7750001	KAT2B,SGOL1	1.71971	0.25257
NW_013185665.1	4220001	4260001	SLC15A5	1.7183	0.326617
NW_013186194.1	1	40001	LOC106029468,LOC106029469,LOC106029467	1.71761	0.238893
NW_013185666.1	5750001	5790001	MMP17	1.71716	0.231096
NW_013185702.1	1710001	1750001	VWC2	1.7163	0.277002
NW_013185667.1	8820001	8860001	ANGEL2,VASH2	1.71485	0.255922
NW_013185664.1	3950001	3990001	MBOAT2	1.71259	0.261563
NW_013185946.1	40001	80001	JADE1	1.70974	0.249566
NW_013185692.1	830001	870001	FHIT	1.70877	0.234238
NW_013185892.1	370001	410001	BRIP1	1.70758	0.224157
NW_013185882.1	440001	480001	BANP	1.70704	0.44064
NW_013185698.1	1660001	1700001	LOC106036139,LOC106036098,PWP2	1.7068	0.253488
NW_013185677.1	4730001	4770001	GPR139,LOC106033474	1.70643	0.282978
NW_013185662.1	2120001	2160001	RIMS1	1.70505	0.238323
NW_013185710.1	5110001	5150001	MAPK4,SKA1	1.7037	0.241359
NW_013185714.1	540001	580001	LOC106037650,SLC25A5,UBE2A,SLC25A43	1.70202	0.303165
NW_013185946.1	10001	50001	JADE1	1.70192	0.323328
NW_013185714.1	630001	670001	LOC106037652	1.70059	0.314657
NW_013185698.1	1990001	2030001	RRP1B,HSF2BP	1.70035	0.215093
NW_013185723.1	4480001	4520001	COL25A1	1.69999	0.231869
NW_013185665.1	11800001	11840001	TBXAS1	1.69976	0.240066
NW_013185667.1	9780001	9820001	LOC106031599,GALNT14	1.69973	0.223621
NW_013185774.1	880001	920001	PAX1	1.6995	0.285449
NW_013185778.1	170001	210001	INTU	1.6981	0.262496
NW_013185677.1	4970001	5010001	LYRM1,DNAH3	1.69717	0.215019
NW_013185683.1	4220001	4260001	TENM2	1.69582	0.367544
NW_013185654.1	15000001	15040001	BICC1	1.69564	0.215435
NW_013185772.1	640001	680001	LOC106042189	1.69487	0.240716
NW_013185704.1	5280001	5320001	SLC4A11	1.69477	0.220958
NW_013185677.1	6790001	6830001	PDGFA	1.69452	0.348548
NW_013185674.1	1750001	1790001	IRF1	1.69361	0.248422
NW_013185658.1	260001	300001	APOLD1,DDX47	1.69328	0.212404
NW_013185656.1	11320001	11360001	ARL6,CRYBG3	1.69127	0.242162
NW_013185792.1	1180001	1220001	FSHR	1.69046	0.256648
NW_013185654.1	22640001	22680001	LOC106033034,LOC106033043	1.68835	0.283138
NW_013185660.1	110001	150001	INHBB	1.68787	0.231149
NW_013185882.1	520001	560001	BANP	1.68785	0.258488
NW_013185656.1	7490001	7530001	HHLA2,MYH15	1.68697	0.251779
NW_013185966.1	300001	340001	LOC106048551,LOC106048553,LOC106048557,LOC106048552	1.68674	0.249679
NW_013185674.1	2970001	3010001	PPP2CA	1.68669	0.213446
NW_013185723.1	2460001	2500001	CAMK2D	1.6865	0.23044
NW_013185692.1	690001	730001	FHIT	1.68131	0.35208
NW_013185654.1	22610001	22650001	LOC106033026,SAMD8,LOC106033034	1.68122	0.279432
NW_013185664.1	4940001	4980001	ATP6V1C2,PDIA6	1.68077	0.344297
NW_013185654.1	22600001	22640001	LOC106033026,SAMD8,LOC106033034	1.67944	0.23092
NW_013185693.1	1880001	1920001	MAGI2	1.67927	0.215007
NW_013185656.1	3180001	3220001	CFAP44,BOC	1.67907	0.382005
NW_013185671.1	2840001	2880001	FAM160A1	1.67873	0.478403
NW_013185656.1	11880001	11920001	LOC106039760	1.67798	0.325548
NW_013185676.1	830001	870001	LRRC36,KCTD19,PLEKHG4	1.67729	0.305236
NW_013185933.1	650001	690001	LOC106047915	1.6768	0.213859
NW_013185663.1	6970001	7010001	PKIA	1.67568	0.299587
NW_013185698.1	1740001	1780001	TRAPPC10,AGPAT3	1.67547	0.258658
NW_013185683.1	1860001	1900001	KCNIP1	1.67455	0.227763
NW_013185815.1	1220001	1260001	CNIH1,GMFB,CDKN3,LOC106044024	1.67332	0.329266
NW_013185774.1	2200001	2240001	CFAP36,PNPT1,PPP4R3B	1.67288	0.407345
NW_013185659.1	4380001	4420001	RGS7	1.67232	0.300055
NW_013185674.1	1950001	1990001	P4HA2	1.67221	0.260248
NW_013185716.1	430001	470001	NIPAL3,STPG1,GRHL3	1.67146	0.263979
NW_013185670.1	8380001	8420001	SLC5A10,FAM83G,PRPSAP2	1.66313	0.284393
NW_013185778.1	140001	180001	SLC25A31,INTU,HSPA4L	1.66302	0.269495
NW_013185810.1	980001	1020001	IRF4,DUSP22	1.66284	0.300363
NW_013185656.1	6580001	6620001	ALCAM	1.66282	0.215526
NW_013185714.1	550001	590001	LOC106037650,SLC25A5,SLC25A43	1.66252	0.278609
NW_013185692.1	3630001	3670001	SUCLG2	1.66184	0.222624
NW_013185716.1	440001	480001	NIPAL3,STPG1,GRHL3	1.66119	0.277474
NW_013185882.1	340001	380001	CA5A	1.65863	0.243747
NW_013185662.1	2870001	2910001	COL19A1	1.65855	0.33759
NW_013185656.1	5400001	5440001	CEP97,NXPE3	1.65819	0.341162
NW_013185654.1	14970001	15010001	BICC1	1.65746	0.277617
NW_013185671.1	2680001	2720001	RPS3A,SH3D19	1.65449	0.269273
NW_013185745.1	410001	450001	GRM8	1.65447	0.387622
NW_013185689.1	150001	190001	PURG,WRN	1.65416	0.26732
NW_013185685.1	2110001	2150001	CACNG4,CACNG1	1.65256	0.231392
NW_013185967.1	230001	270001	BCKDHB	1.65126	0.248595
NW_013185701.1	1330001	1370001	AKAP13	1.65016	0.266458
NW_013185660.1	15000001	15040001	LOC106030123,KMO,ITGB2	1.64967	0.287858
NW_013185778.1	120001	160001	SLC25A31,HSPA4L	1.64483	0.273536
NW_013185685.1	2130001	2170001	CACNG4,CACNG1,HELZ	1.64117	0.219145
NW_013185793.1	2380001	2420001	LOXL3,LOC106043195	1.63848	0.316506
NW_013185882.1	350001	390001	CA5A,BANP	1.63821	0.23041
NW_013185672.1	4070001	4110001	THEMIS	1.63703	0.213584
NW_013185769.1	2710001	2750001	CTTNBP2	1.63534	0.212248
NW_013185667.1	7720001	7760001	USH2A	1.63517	0.342151
NW_013185841.1	1500001	1540001	HIVEP3	1.63477	0.235224
NW_013185674.1	1960001	2000001	P4HA2	1.63289	0.225138
NW_013185656.1	6590001	6630001	ALCAM	1.63121	0.224954
NW_013185844.1	1440001	1480001	KCNK18,SLC18A2	1.63121	0.237415
NW_013185846.1	1130001	1170001	CHD9	1.62974	0.244182
NW_013185674.1	1760001	1800001	IRF1	1.62972	0.241249
NW_013185685.1	4720001	4760001	CA10	1.628	0.34278
NW_013185667.1	9260001	9300001	PARP1	1.62321	0.235022
NW_013185745.1	1040001	1080001	PLXNB2	1.62281	0.225035
NW_013185808.1	160001	200001	KIAA0753,PITPNM3	1.62164	0.361487
NW_013185654.1	22660001	22700001	LOC106033043	1.62039	0.287861
NW_013185728.1	3340001	3380001	NKAIN3	1.62016	0.221006
NW_013185844.1	1450001	1490001	KCNK18	1.61856	0.248691
NW_013185808.1	170001	210001	KIAA0753,PITPNM3	1.61751	0.361352
NW_013185815.1	1210001	1250001	CNIH1,GMFB,CDKN3,LOC106044024	1.61537	0.325079
NW_013185833.1	1500001	1540001	LOC106044793	1.61465	0.235919
NW_013185774.1	2210001	2250001	PNPT1,PPP4R3B	1.61429	0.455031
NW_013185657.1	15720001	15760001	CD44	1.61401	0.244345
NW_013185664.1	3940001	3980001	MBOAT2	1.61397	0.295216
NW_013185698.1	1610001	1650001	ICOSLG,LOC106036098	1.61176	0.244461
NW_013185778.1	160001	200001	SLC25A31,INTU	1.6105	0.279133
NW_013185705.1	2990001	3030001	CRHR2	1.60428	0.225792
NW_013185893.1	780001	820001	NEB	1.60426	0.248737
NW_013185659.1	13460001	13500001	BRE	1.60313	0.251668
NW_013185672.1	4050001	4090001	THEMIS,LOC106032414	1.60258	0.226062
NW_013185692.1	3690001	3730001	FAM19A1	1.60197	0.247089
NW_013185882.1	510001	550001	BANP	1.60193	0.274454
NW_013185685.1	4730001	4770001	CA10	1.60134	0.356634
NW_013185755.1	1180001	1220001	LOC106041180,ROGDI	1.59436	0.309484
NW_013185715.1	920001	960001	SYAP1,CTPS2	1.59407	0.213686
NW_013185718.1	3460001	3500001	PRR5	1.59272	0.240667
NW_013185660.1	12690001	12730001	CTLA4	1.5919	0.237608
NW_013185674.1	2790001	2830001	LOC106032667,VDAC1	1.5914	0.254758
NW_013185859.1	1220001	1260001	TMIGD1,CPD,BLMH	1.58705	0.274873
NW_013185747.1	1600001	1640001	BARX2	1.58661	0.289901
NW_013185703.1	2000001	2040001	JAG1,SLX4IP	1.58647	0.253297
NW_013185654.1	11960001	12000001	DNAJC12,CTNNA3	1.58623	0.319801
NW_013185685.1	4710001	4750001	CA10	1.5861	0.323295
NW_013185834.1	80001	120001	LOC106044861,LOC106044862,LOC106044860	1.58223	0.332064
NW_013185919.1	110001	150001	SLC35F1	1.58188	0.24753
NW_013185685.1	4700001	4740001	CA10	1.58156	0.267103
NW_013185663.1	6960001	7000001	PKIA	1.58042	0.325812
NW_013185676.1	440001	480001	LOC106033173	1.57943	0.226958
NW_013185685.1	3880001	3920001	TOM1L1	1.57925	0.270517
