# Supplementary material for: Population Structure and Selection Signatures of Domestication in Geese
Source: Biology (Basel). 2023 Mar 31;12(4):532. doi: 10.3390/biology12040532 (PMC10136318; doi:10.3390/biology12040532)
Supplement: Supplementary file 1 [file biology-12-00532-s001.zip › biology-2192236-supplementary/Table S7.xlsx]

## Sheet: Sheet1
Table S7. Functional enrichment analysis of the candidate selected genes in European domestic geese.
Description	N	Category	P-Value
fibrinolysis	5	biological_process	3e-05
positive regulation of peptide hormone secretion	4	biological_process	0.00042
positive regulation of heterotypic cell-cell adhesion	3	biological_process	0.0012
cell morphogenesis	6	biological_process	0.0015
positive regulation of myoblast differentiation	4	biological_process	0.0025
negative regulation of extrinsic apoptotic signaling pathway via death domain receptors	4	biological_process	0.0031
protein polymerization	3	biological_process	0.0039
release of sequestered calcium ion into cytosol	4	biological_process	0.0052
plasminogen activation	3	biological_process	0.0057
platelet aggregation	4	biological_process	0.011
axon guidance	6	biological_process	0.012
response to calcium ion	4	biological_process	0.012
positive regulation of exocytosis	3	biological_process	0.016
limb development	4	biological_process	0.026
homophilic cell adhesion via plasma membrane adhesion molecules	6	biological_process	0.026
synaptic transmission, glutamatergic	3	biological_process	0.027
positive regulation of transcription from RNA polymerase II promoter	15	biological_process	0.028
protein kinase C-activating G-protein coupled receptor signaling pathway	3	biological_process	0.031
positive regulation of vasoconstriction	3	biological_process	0.04
negative regulation of negative chemotaxis	2	biological_process	0.04
negative regulation of extracellular matrix disassembly	2	biological_process	0.04
heterophilic cell-cell adhesion via plasma membrane cell adhesion molecules	3	biological_process	0.04
regulation of membrane potential	4	biological_process	0.04
negative regulation of endothelial cell apoptotic process	3	biological_process	0.045
negative regulation of transcription from RNA polymerase II promoter	11	biological_process	0.046
cell-matrix adhesion	4	biological_process	0.046
positive regulation of protein secretion	3	biological_process	0.05
blood coagulation, fibrin clot formation	2	biological_process	0.059
muscle tissue morphogenesis	2	biological_process	0.059
induction of bacterial agglutination	2	biological_process	0.059
response to salt stress	2	biological_process	0.059
ion transmembrane transport	3	biological_process	0.066
neuron development	3	biological_process	0.072
negative regulation of fat cell differentiation	3	biological_process	0.072
learning	3	biological_process	0.072
signal transduction	9	biological_process	0.073
neuron cellular homeostasis	2	biological_process	0.078
regulation of SNARE complex assembly	2	biological_process	0.078
response to toxic substance	3	biological_process	0.089
muscle cell fate commitment	2	biological_process	0.097
positive regulation of skeletal muscle fiber development	2	biological_process	0.097
regulation of peptidyl-tyrosine phosphorylation	2	biological_process	0.097
palate development	4	biological_process	0.099
integral component of plasma membrane	23	cellular_compont	0.002
fibrinogen complex	3	cellular_compont	0.0058
postsynaptic membrane	6	cellular_compont	0.014
platelet alpha granule	3	cellular_compont	0.017
calcium channel complex	3	cellular_compont	0.024
Golgi apparatus	13	cellular_compont	0.05
extracellular exosome	39	cellular_compont	0.054
endoplasmic reticulum	13	cellular_compont	0.059
blood microparticle	4	cellular_compont	0.063
Pwp2p-containing subcomplex of 90S preribosome	2	cellular_compont	0.079
invadopodium membrane	2	cellular_compont	0.079
late endosome membrane	3	cellular_compont	0.084
lamellipodium	5	cellular_compont	0.085
plasma membrane	29	cellular_compont	0.087
cell cortex	4	cellular_compont	0.092
voltage-gated potassium channel activity	4	molecular_function	0.0087
serine-type endopeptidase activity	6	molecular_function	0.019
cell adhesion molecule binding	3	molecular_function	0.024
cation channel activity	3	molecular_function	0.028
transcriptional activator activity, RNA polymerase II transcription regulatory region sequence-specific binding	5	molecular_function	0.03
double-stranded RNA binding	4	molecular_function	0.035
calcium ion binding	15	molecular_function	0.043
protein heterodimerization activity	5	molecular_function	0.066
receptor binding	4	molecular_function	0.072
AMPA glutamate receptor activity	2	molecular_function	0.08
Neuroactive ligand-receptor interaction	12	KEGG_Pathway	0.0068
Starch and sucrose metabolism	4	KEGG_Pathway	0.013
Calcium signaling pathway	8	KEGG_Pathway	0.025
