# Supplementary material for: Population Structure and Selection Signatures of Domestication in Geese
Source: Biology (Basel). 2023 Mar 31;12(4):532. doi: 10.3390/biology12040532 (PMC10136318; doi:10.3390/biology12040532)
Supplement: Supplementary file 1 [file biology-12-00532-s001.zip › biology-2192236-supplementary/Table S9.xlsx]

## Sheet: EXT1
Table S9. Genotype analysis of candidate variations in another 62 individuals from three Chinese indigenous breeds and Swan geese.
Breed/Species		Samples	NW_013185721.1
			4792818	4793508	4796205	4806051
With knob	Zhedong goose	ZD11	AA	GG	GG	TT
		ZD16	AA	GG	GG	TT
		ZD20	AA	GG	GG	TT
		ZD17	AG	GT	GG	TT
		ZD9	AA	GG	GG	TT
		ZD22	AG	GT	GG	GT
		ZD14	AA	GG	GG	TT
		ZD7	AG	GT	GG	GT
		ZD15	AG	GT	GG	GT
		ZD24	AA	GG	GG	TT
		ZD23	AG	GT	GG	TT
		ZD3	AA	GG	GG	TT
		ZD8	AG	GT	GG	GT
		ZD10	AA	GG	GG	TT
		ZD12	AG	GT	GG	TT
		ZD25	AA	GG	GG	TT
		ZD19	AA	GG	GG	TT
	Panshi grey goose	PS21	AA	GG	GG	TT
		PS1	AA	GG	GG	TT
		PS10	AA	GG	GG	TT
		PS29	AA	GG	GG	TT
		PS28	AG	GT	GG	TT
		PS30	AA	GG	GG	TT
		PS5	AG	GT	GG	TT
		PS14	AA	GG	GG	TT
		PS24	AA	GG	GG	TT
		PS23	AA	GG	GG	TT
		PS32	AA	GG	GG	TT
		PS20	AA	GG	GG	TT
		PS18	AA	GG	GG	TT
		PS6	AA	GG	GG	TT
		PS16	AA	GG	GG	TT
		PS27	AG	GT	GG	TT
		PS15	AA	GG	GG	TT
		PS3	AA	GG	GG	TT
	Yongkang grey goose	YK26	AG	GT	GG	TT
		YK6	AA	GG	GG	AA
		YK14	AG	GT	GG	GT
		YK52	AA	GG	GG	GT
		YK11	AA	GG	GG	AA
		YK31	AA	GG	GG	TT
		YK22	AA	GG	GG	TT
		YK18	AA	GG	GG	TT
		YK10	AG	GT	GG	GT
		YK27	AA	GG	GG	GT
		YK51	AA	GG	GG	GT
		YK25	AA	GG	GG	GT
		YK41	AG	GT	GG	TT
		YK28	AA	GG	GG	TT
		YK9	AA	GG	GG	GT
		YK16	AA	GG	GG	TT
		YK37	AA	GG	GG	TT
		YK50	AA	GG	GG	TT
		YK8	AG	GG	GG	GT
		YK29	AA	GG	GG	TT
Without knob	Swan goose	SW1	GG	TT	GG	AA
		SW5	GG	TT	AA	TT
		SW6	GG	TT	AA	GT
		SW9	GG	TT	AA	TT
		SW10	GG	TT	AG	TT
		SW11	GG	TT	AA	GT
		SW13	GG	TT	GG	AA

## Sheet: CACNA1I
Breed/Species		Samples	NW_013185696.1
			5212136	5212290	5216519	5223673
With knob	Zhedong goose	ZD11	CC	CC	TT	AA
		ZD16	CC	CT	TT	AA
		ZD20	CC	CC	TT	AA
		ZD17	CC	CC	TT	AA
		ZD9	CT	CT	CT	AG
		ZD22	CC	CC	TT	AA
		ZD14	CC	CC	TT	AA
		ZD7	CT	CT	CT	AG
		ZD15	CC	CC	TT	AA
		ZD24	CC	TT	TT	AA
		ZD23	CC	CC	TT	AA
		ZD3	CC	CC	TT	AA
		ZD8	CT	CT	CT	AA
		ZD10	CT	CT	CT	AG
		ZD12	CC	CC	TT	AA
		ZD25	CC	CT	TT	AA
		ZD19	CC	CC	TT	AA
	Panshi grey goose	PS21	CC	CC	TT	AA
		PS1	CC	CC	TT	AA
		PS10	CC	CC	TT	AA
		PS29	CC	CC	TT	AA
		PS28	CT	CT	TT	AA
		PS30	CC	CC	TT	AA
		PS5	CC	CC	TT	AA
		PS14	CC	CC	TT	AA
		PS24	CC	CC	TT	AA
		PS23	CC	CC	TT	AA
		PS32	CC	CC	TT	AA
		PS20	CC	CC	TT	AA
		PS18	CC	CC	TT	AA
		PS6	CC	CC	TT	AA
		PS16	CC	CC	TT	AA
		PS27	CC	CC	TT	AA
		PS15	CC	CC	TT	AA
		PS3	CC	CC	TT	AA
	Yongkang grey goose	YK26	CC	CC	TT	AA
		YK6	CC	CC	TT	AA
		YK14	CC	CC	TT	AA
		YK52	CC	CC	TT	AA
		YK11	CC	CC	TT	AA
		YK31	CT	CT	CT	AG
		YK22	CC	CT	TT	AA
		YK18	CT	CT	TT	AG
		YK10	CC	CC	TT	AA
		YK27	CC	CC	TT	AA
		YK51	CC	CT	TT	AA
		YK25	CC	CC	TT	AA
		YK41	CC	CC	TT	AA
		YK28	CC	CC	TT	AA
		YK9	CT	CT	TT	AG
		YK16	CC	CC	TT	AA
		YK37	CT	CT	CT	AG
		YK50	CC	CT	TT	AA
		YK8	CT	CT	CT	AG
		YK29	CT	CT	TT	AG
Without knob	Swan goose	H1	TT	TT	CC	AG
		H5	/	/	CT	GG
		H6	CC	CT	CT	GG
		H9	/	/	CC	GG
		H10	/	/	CT	GG
		H11	/	/	CC	GG
		H13	/	/	CC	AG
